# Supplementary material for: Virus-Specific Defense Responses in Sweetpotato: Transcriptomic Insights into Resistance and Susceptibility to SPFMV, SPCSV, and SPVD
Source: Biology (Basel). 2025 Nov 3;14(11):1541. doi: 10.3390/biology14111541 (PMC12650080; doi:10.3390/biology14111541)
Supplement: Supplementary file 1 [file biology-14-01541-s001.zip]

Archive with 1 entries (1 files):
- biology-3823095-supplementary.xlsx
