# Supplementary material for: Virus-Specific Defense Responses in Sweetpotato: Transcriptomic Insights into Resistance and Susceptibility to SPFMV, SPCSV, and SPVD
Source: Biology (Basel). 2025 Nov 3;14(11):1541. doi: 10.3390/biology14111541 (PMC12650080; doi:10.3390/biology14111541)
Supplement: Supplementary file 1 [file biology-14-01541-s001.zip › biology-3823095-supplementary.xlsx]

## Sheet: Supplementary table 1
Supplementary table 1: Functional Landscapes of Transcriptionally Induced and Repressed Gene Cohorts Across Virus–Cultivar–Timepoint Combinations Identified by Gene Ontology Overrepresentation Analysis
Source	Term_id	Driver_term	Term_name	Term_size	Effective_domain_size	p_value	Intersection_size	Intersection	Cultivar	virus	Time	Direction	condition	Sig	Driver	TERM	COND	Ontology
GO:MF	GO:0020037	TRUE	heme binding	151	14184	4.77685e-14	23	AT2G34490,AT2G34500,AT5G10600,AT5G10610,AT1G66540,AT2G23190,AT4G37320,AT4G37330,AT4G37340,AT4G37360,AT4G37370,AT4G37410,AT4G37430,AT5G57220,AT5G64120,AT4G12300,AT4G12310,AT4G12320,AT4G12330,AT5G44620,AT1G20630,AT4G35090,AT4G32320	Beauregard	SPCSV	12	downReg	Beauregard_SPCSV_12_downReg	TRUE	TRUE	heme binding	Beauregard_SPCSV_12_downRegv2	Molecular Function
GO:MF	GO:0005506	TRUE	iron ion binding	173	14184	1.90501e-10	21	AT2G34490,AT2G34500,AT5G10600,AT5G10610,AT3G11180,AT5G05600,AT1G66540,AT2G23190,AT4G37320,AT4G37330,AT4G37340,AT4G37360,AT4G37370,AT4G37410,AT4G37430,AT5G57220,AT4G12300,AT4G12310,AT4G12320,AT4G12330,AT5G44620	Beauregard	SPCSV	12	downReg	Beauregard_SPCSV_12_downReg	TRUE	TRUE	iron ion binding	Beauregard_SPCSV_12_downRegv2	Molecular Function
GO:MF	GO:0016705	TRUE	oxidoreductase activity, acting on paired donors, with incorporation or reduction of molecular oxygen	198	14184	2.65935e-10	22	AT2G34490,AT2G34500,AT5G10600,AT5G10610,AT3G11180,AT1G66540,AT2G23190,AT4G37320,AT4G37330,AT4G37340,AT4G37360,AT4G37370,AT4G37410,AT4G37430,AT5G57220,AT4G12300,AT4G12310,AT4G12320,AT4G12330,AT5G44620,AT3G15850,AT4G21690	Beauregard	SPCSV	12	downReg	Beauregard_SPCSV_12_downReg	TRUE	TRUE	oxidoreductase activity, acting on paired donors, with incorporation or reduction of molecular oxygen	Beauregard_SPCSV_12_downRegv2	Molecular Function
GO:MF	GO:0035251	TRUE	UDP-glucosyltransferase activity	92	14184	0.000993519	11	AT1G01420,AT4G01070,AT4G14090,AT4G15550,AT5G03490,AT2G36750,AT2G36760,AT2G36770,AT2G36780,AT2G36790,AT2G36800	Beauregard	SPCSV	12	downReg	Beauregard_SPCSV_12_downReg	TRUE	TRUE	UDP-glucosyltransferase activity	Beauregard_SPCSV_12_downRegv2	Molecular Function
GO:MF	GO:0035251	TRUE	UDP-glucosyltransferase activity	92	14184	1.32718e-12	22	AT2G29730,AT2G29740,AT2G29750,AT3G01180,AT1G01420,AT4G01070,AT2G36750,AT2G36760,AT2G36770,AT2G36780,AT2G36790,AT2G36800,AT2G43820,AT2G43840,AT1G24100,AT2G15480,AT2G15490,AT4G34131,AT4G34138,AT4G14090,AT4G15550,AT3G03050	Beauregard	SPCSV	3	downReg	Beauregard_SPCSV_3_downReg	TRUE	TRUE	UDP-glucosyltransferase activity	Beauregard_SPCSV_3_downRegv2	Molecular Function
GO:MF	GO:0004497	TRUE	monooxygenase activity	157	14184	0.00041721	18	AT5G24530,AT5G10600,AT5G10610,AT5G35920,AT4G12300,AT4G12310,AT4G12320,AT4G12330,AT5G44620,AT2G25450,AT2G30830,AT2G30840,AT2G34490,AT2G34500,AT1G64930,AT1G64950,AT2G12190,AT2G19800	Beauregard	SPCSV	3	downReg	Beauregard_SPCSV_3_downReg	TRUE	TRUE	monooxygenase activity	Beauregard_SPCSV_3_downRegv2	Molecular Function
GO:MF	GO:0016705	TRUE	oxidoreductase activity, acting on paired donors, with incorporation or reduction of molecular oxygen	198	14184	0.00298647	19	AT5G24530,AT5G10600,AT5G10610,AT3G11180,AT5G35920,AT4G12300,AT4G12310,AT4G12320,AT4G12330,AT5G44620,AT2G25450,AT2G30830,AT2G30840,AT2G34490,AT2G34500,AT1G64930,AT1G64950,AT2G12190,AT5G05580	Beauregard	SPCSV	3	downReg	Beauregard_SPCSV_3_downReg	TRUE	TRUE	oxidoreductase activity, acting on paired donors, with incorporation or reduction of molecular oxygen	Beauregard_SPCSV_3_downRegv2	Molecular Function
GO:MF	GO:0005506	TRUE	iron ion binding	173	14184	0.0106762	17	AT5G10600,AT5G10610,AT3G11180,AT5G05600,AT5G35920,AT4G12300,AT4G12310,AT4G12320,AT4G12330,AT5G44620,AT2G34490,AT2G34500,AT1G64930,AT1G64950,AT2G12190,AT2G19800,AT5G57800	Beauregard	SPCSV	3	downReg	Beauregard_SPCSV_3_downReg	TRUE	TRUE	iron ion binding	Beauregard_SPCSV_3_downRegv2	Molecular Function
GO:MF	GO:0016628	TRUE	oxidoreductase activity, acting on the CH-CH group of donors, NAD or NADP as acceptor	42	14184	9.51536e-06	12	AT1G26320,AT3G03080,AT5G16960,AT5G16980,AT5G16990,AT5G17000,AT5G37940,AT5G37980,AT5G38000,AT4G27440,AT5G54190,AT3G19820	Beauregard	SPCSV	3	upReg	Beauregard_SPCSV_3_upReg	TRUE	TRUE	oxidoreductase activity, acting on the CH-CH group of donors, NAD or NADP as acceptor	Beauregard_SPCSV_3_upRegv2	Molecular Function
GO:MF	GO:0020037	TRUE	heme binding	151	14184	4.77685e-14	23	AT2G34490,AT2G34500,AT5G10600,AT5G10610,AT1G66540,AT2G23190,AT4G37320,AT4G37330,AT4G37340,AT4G37360,AT4G37370,AT4G37410,AT4G37430,AT5G57220,AT5G64120,AT4G12300,AT4G12310,AT4G12320,AT4G12330,AT5G44620,AT1G20630,AT4G35090,AT4G32320	Beauregard	SPFMV	12	downReg	Beauregard_SPFMV_12_downReg	TRUE	TRUE	heme binding	Beauregard_SPFMV_12_downRegv2	Molecular Function
GO:MF	GO:0005506	TRUE	iron ion binding	173	14184	1.90501e-10	21	AT2G34490,AT2G34500,AT5G10600,AT5G10610,AT3G11180,AT5G05600,AT1G66540,AT2G23190,AT4G37320,AT4G37330,AT4G37340,AT4G37360,AT4G37370,AT4G37410,AT4G37430,AT5G57220,AT4G12300,AT4G12310,AT4G12320,AT4G12330,AT5G44620	Beauregard	SPFMV	12	downReg	Beauregard_SPFMV_12_downReg	TRUE	TRUE	iron ion binding	Beauregard_SPFMV_12_downRegv2	Molecular Function
GO:MF	GO:0016705	TRUE	oxidoreductase activity, acting on paired donors, with incorporation or reduction of molecular oxygen	198	14184	2.65935e-10	22	AT2G34490,AT2G34500,AT5G10600,AT5G10610,AT3G11180,AT1G66540,AT2G23190,AT4G37320,AT4G37330,AT4G37340,AT4G37360,AT4G37370,AT4G37410,AT4G37430,AT5G57220,AT4G12300,AT4G12310,AT4G12320,AT4G12330,AT5G44620,AT3G15850,AT4G21690	Beauregard	SPFMV	12	downReg	Beauregard_SPFMV_12_downReg	TRUE	TRUE	oxidoreductase activity, acting on paired donors, with incorporation or reduction of molecular oxygen	Beauregard_SPFMV_12_downRegv2	Molecular Function
GO:MF	GO:0035251	TRUE	UDP-glucosyltransferase activity	92	14184	0.000993519	11	AT1G01420,AT4G01070,AT4G14090,AT4G15550,AT5G03490,AT2G36750,AT2G36760,AT2G36770,AT2G36780,AT2G36790,AT2G36800	Beauregard	SPFMV	12	downReg	Beauregard_SPFMV_12_downReg	TRUE	TRUE	UDP-glucosyltransferase activity	Beauregard_SPFMV_12_downRegv2	Molecular Function
GO:MF	GO:0035251	TRUE	UDP-glucosyltransferase activity	92	14184	1.32718e-12	22	AT2G29730,AT2G29740,AT2G29750,AT3G01180,AT1G01420,AT4G01070,AT2G36750,AT2G36760,AT2G36770,AT2G36780,AT2G36790,AT2G36800,AT2G43820,AT2G43840,AT1G24100,AT2G15480,AT2G15490,AT4G34131,AT4G34138,AT4G14090,AT4G15550,AT3G03050	Beauregard	SPFMV	3	downReg	Beauregard_SPFMV_3_downReg	TRUE	TRUE	UDP-glucosyltransferase activity	Beauregard_SPFMV_3_downRegv2	Molecular Function
GO:MF	GO:0004497	TRUE	monooxygenase activity	157	14184	0.00041721	18	AT5G24530,AT5G10600,AT5G10610,AT5G35920,AT4G12300,AT4G12310,AT4G12320,AT4G12330,AT5G44620,AT2G25450,AT2G30830,AT2G30840,AT2G34490,AT2G34500,AT1G64930,AT1G64950,AT2G12190,AT2G19800	Beauregard	SPFMV	3	downReg	Beauregard_SPFMV_3_downReg	TRUE	TRUE	monooxygenase activity	Beauregard_SPFMV_3_downRegv2	Molecular Function
GO:MF	GO:0016705	TRUE	oxidoreductase activity, acting on paired donors, with incorporation or reduction of molecular oxygen	198	14184	0.00298647	19	AT5G24530,AT5G10600,AT5G10610,AT3G11180,AT5G35920,AT4G12300,AT4G12310,AT4G12320,AT4G12330,AT5G44620,AT2G25450,AT2G30830,AT2G30840,AT2G34490,AT2G34500,AT1G64930,AT1G64950,AT2G12190,AT5G05580	Beauregard	SPFMV	3	downReg	Beauregard_SPFMV_3_downReg	TRUE	TRUE	oxidoreductase activity, acting on paired donors, with incorporation or reduction of molecular oxygen	Beauregard_SPFMV_3_downRegv2	Molecular Function
GO:MF	GO:0005506	TRUE	iron ion binding	173	14184	0.0106762	17	AT5G10600,AT5G10610,AT3G11180,AT5G05600,AT5G35920,AT4G12300,AT4G12310,AT4G12320,AT4G12330,AT5G44620,AT2G34490,AT2G34500,AT1G64930,AT1G64950,AT2G12190,AT2G19800,AT5G57800	Beauregard	SPFMV	3	downReg	Beauregard_SPFMV_3_downReg	TRUE	TRUE	iron ion binding	Beauregard_SPFMV_3_downRegv2	Molecular Function
GO:MF	GO:0016628	TRUE	oxidoreductase activity, acting on the CH-CH group of donors, NAD or NADP as acceptor	42	14184	9.51536e-06	12	AT1G26320,AT3G03080,AT5G16960,AT5G16980,AT5G16990,AT5G17000,AT5G37940,AT5G37980,AT5G38000,AT4G27440,AT5G54190,AT3G19820	Beauregard	SPFMV	3	upReg	Beauregard_SPFMV_3_upReg	TRUE	TRUE	oxidoreductase activity, acting on the CH-CH group of donors, NAD or NADP as acceptor	Beauregard_SPFMV_3_upRegv2	Molecular Function
GO:MF	GO:0020037	TRUE	heme binding	151	14184	4.77685e-14	23	AT2G34490,AT2G34500,AT5G10600,AT5G10610,AT1G66540,AT2G23190,AT4G37320,AT4G37330,AT4G37340,AT4G37360,AT4G37370,AT4G37410,AT4G37430,AT5G57220,AT5G64120,AT4G12300,AT4G12310,AT4G12320,AT4G12330,AT5G44620,AT1G20630,AT4G35090,AT4G32320	Beauregard	SPVD	12	downReg	Beauregard_SPVD_12_downReg	TRUE	TRUE	heme binding	Beauregard_SPVD_12_downRegv2	Molecular Function
GO:MF	GO:0005506	TRUE	iron ion binding	173	14184	1.90501e-10	21	AT2G34490,AT2G34500,AT5G10600,AT5G10610,AT3G11180,AT5G05600,AT1G66540,AT2G23190,AT4G37320,AT4G37330,AT4G37340,AT4G37360,AT4G37370,AT4G37410,AT4G37430,AT5G57220,AT4G12300,AT4G12310,AT4G12320,AT4G12330,AT5G44620	Beauregard	SPVD	12	downReg	Beauregard_SPVD_12_downReg	TRUE	TRUE	iron ion binding	Beauregard_SPVD_12_downRegv2	Molecular Function
GO:MF	GO:0016705	TRUE	oxidoreductase activity, acting on paired donors, with incorporation or reduction of molecular oxygen	198	14184	2.65935e-10	22	AT2G34490,AT2G34500,AT5G10600,AT5G10610,AT3G11180,AT1G66540,AT2G23190,AT4G37320,AT4G37330,AT4G37340,AT4G37360,AT4G37370,AT4G37410,AT4G37430,AT5G57220,AT4G12300,AT4G12310,AT4G12320,AT4G12330,AT5G44620,AT3G15850,AT4G21690	Beauregard	SPVD	12	downReg	Beauregard_SPVD_12_downReg	TRUE	TRUE	oxidoreductase activity, acting on paired donors, with incorporation or reduction of molecular oxygen	Beauregard_SPVD_12_downRegv2	Molecular Function
GO:MF	GO:0035251	TRUE	UDP-glucosyltransferase activity	92	14184	0.000993519	11	AT1G01420,AT4G01070,AT4G14090,AT4G15550,AT5G03490,AT2G36750,AT2G36760,AT2G36770,AT2G36780,AT2G36790,AT2G36800	Beauregard	SPVD	12	downReg	Beauregard_SPVD_12_downReg	TRUE	TRUE	UDP-glucosyltransferase activity	Beauregard_SPVD_12_downRegv2	Molecular Function
GO:MF	GO:0035251	TRUE	UDP-glucosyltransferase activity	92	14184	1.32718e-12	22	AT2G29730,AT2G29740,AT2G29750,AT3G01180,AT1G01420,AT4G01070,AT2G36750,AT2G36760,AT2G36770,AT2G36780,AT2G36790,AT2G36800,AT2G43820,AT2G43840,AT1G24100,AT2G15480,AT2G15490,AT4G34131,AT4G34138,AT4G14090,AT4G15550,AT3G03050	Beauregard	SPVD	3	downReg	Beauregard_SPVD_3_downReg	TRUE	TRUE	UDP-glucosyltransferase activity	Beauregard_SPVD_3_downRegv2	Molecular Function
GO:MF	GO:0004497	TRUE	monooxygenase activity	157	14184	0.00041721	18	AT5G24530,AT5G10600,AT5G10610,AT5G35920,AT4G12300,AT4G12310,AT4G12320,AT4G12330,AT5G44620,AT2G25450,AT2G30830,AT2G30840,AT2G34490,AT2G34500,AT1G64930,AT1G64950,AT2G12190,AT2G19800	Beauregard	SPVD	3	downReg	Beauregard_SPVD_3_downReg	TRUE	TRUE	monooxygenase activity	Beauregard_SPVD_3_downRegv2	Molecular Function
GO:MF	GO:0016705	TRUE	oxidoreductase activity, acting on paired donors, with incorporation or reduction of molecular oxygen	198	14184	0.00298647	19	AT5G24530,AT5G10600,AT5G10610,AT3G11180,AT5G35920,AT4G12300,AT4G12310,AT4G12320,AT4G12330,AT5G44620,AT2G25450,AT2G30830,AT2G30840,AT2G34490,AT2G34500,AT1G64930,AT1G64950,AT2G12190,AT5G05580	Beauregard	SPVD	3	downReg	Beauregard_SPVD_3_downReg	TRUE	TRUE	oxidoreductase activity, acting on paired donors, with incorporation or reduction of molecular oxygen	Beauregard_SPVD_3_downRegv2	Molecular Function
GO:MF	GO:0005506	TRUE	iron ion binding	173	14184	0.0106762	17	AT5G10600,AT5G10610,AT3G11180,AT5G05600,AT5G35920,AT4G12300,AT4G12310,AT4G12320,AT4G12330,AT5G44620,AT2G34490,AT2G34500,AT1G64930,AT1G64950,AT2G12190,AT2G19800,AT5G57800	Beauregard	SPVD	3	downReg	Beauregard_SPVD_3_downReg	TRUE	TRUE	iron ion binding	Beauregard_SPVD_3_downRegv2	Molecular Function
GO:MF	GO:0016628	TRUE	oxidoreductase activity, acting on the CH-CH group of donors, NAD or NADP as acceptor	42	14184	9.51536e-06	12	AT1G26320,AT3G03080,AT5G16960,AT5G16980,AT5G16990,AT5G17000,AT5G37940,AT5G37980,AT5G38000,AT4G27440,AT5G54190,AT3G19820	Beauregard	SPVD	3	upReg	Beauregard_SPVD_3_upReg	TRUE	TRUE	oxidoreductase activity, acting on the CH-CH group of donors, NAD or NADP as acceptor	Beauregard_SPVD_3_upRegv2	Molecular Function
GO:CC	GO:0005737	TRUE	cytoplasm	6804	14184	0.00589495	178	AT1G18680,AT2G41540,AT1G61850,AT4G21060,AT2G33735,AT1G47210,AT5G35730,AT5G42970,AT2G40490,AT2G42710,AT5G08370,AT5G59960,AT2G39400,AT2G39410,AT2G39420,AT3G55180,AT4G32920,AT5G11700,AT2G46320,AT2G45660,AT2G44770,AT3G60260,AT2G38870,AT3G25220,AT3G62570,AT2G30200,AT4G36790,AT2G36790,AT2G36800,AT2G43820,AT2G43840,AT3G20410,AT5G04220,AT4G38350,AT1G76680,AT3G63170,AT3G56490,AT1G24340,AT1G29250,AT2G34160…	NewKawogo	SPCSV	3	downReg	NewKawogo_SPCSV_3_downReg	TRUE	TRUE	cytoplasm	NewKawogo_SPCSV_3_downRegv2	Cellular Component
GO:BP	GO:0015979	TRUE	photosynthesis	233	14184	3.7589e-09	28	AT5G64040,AT1G30380,AT1G61520,AT1G43670,AT3G54890,AT2G20890,AT3G01500,AT5G38410,AT1G20020,AT4G27440,AT5G54190,AT5G54270,AT1G32060,AT4G09650,AT4G10340,AT1G67740,AT5G13630,AT1G29910,AT1G29920,AT1G29930,AT2G34420,AT2G34430,AT1G52230,AT3G16140,AT5G61410,AT2G46820,AT2G06520,AT4G28660	NewKawogo	SPCSV	6	downReg	NewKawogo_SPCSV_6_downReg	TRUE	TRUE	photosynthesis	NewKawogo_SPCSV_6_downRegv2	Biological Process
GO:BP	GO:0009765	TRUE	photosynthesis, light harvesting	35	14184	0.00154502	9	AT1G61520,AT3G54890,AT5G54270,AT4G10340,AT1G29910,AT1G29920,AT1G29930,AT2G34420,AT2G34430	NewKawogo	SPCSV	6	downReg	NewKawogo_SPCSV_6_downReg	TRUE	TRUE	photosynthesis, light harvesting	NewKawogo_SPCSV_6_downRegv2	Biological Process
GO:CC	GO:0009522	TRUE	photosystem I	35	14184	1.88031e-10	14	AT5G64040,AT1G30380,AT1G61520,AT3G54890,AT5G54270,AT4G10340,AT1G29910,AT1G29920,AT1G29930,AT2G34420,AT2G34430,AT1G52230,AT3G16140,AT2G46820	NewKawogo	SPCSV	6	downReg	NewKawogo_SPCSV_6_downReg	TRUE	TRUE	photosystem I	NewKawogo_SPCSV_6_downRegv2	Cellular Component
GO:CC	GO:0009535	TRUE	chloroplast thylakoid membrane	359	14184	8.4515e-09	34	AT5G64040,AT1G30380,AT1G61520,AT3G54890,AT5G37360,AT2G20890,AT3G01500,AT4G38100,AT4G01150,AT5G35630,AT1G20020,AT4G27440,AT5G54270,AT1G52220,AT1G32060,AT2G30440,AT4G09650,AT4G10340,AT1G67740,AT1G29910,AT1G29920,AT1G29930,AT2G34420,AT2G34430,AT1G52230,AT3G16140,AT5G61410,AT2G46820,AT5G28750,AT5G02160,AT2G06520,AT5G53490,AT4G28660,AT1G42960	NewKawogo	SPCSV	6	downReg	NewKawogo_SPCSV_6_downReg	TRUE	TRUE	chloroplast thylakoid membrane	NewKawogo_SPCSV_6_downRegv2	Cellular Component
GO:MF	GO:0019904	TRUE	protein domain specific binding	59	14184	1.01943e-05	13	AT5G64040,AT1G61520,AT3G54890,AT5G38410,AT4G27440,AT5G54270,AT1G32060,AT4G10340,AT1G29930,AT2G34420,AT2G34430,AT2G46820,AT2G06520	NewKawogo	SPCSV	6	downReg	NewKawogo_SPCSV_6_downReg	TRUE	TRUE	protein domain specific binding	NewKawogo_SPCSV_6_downRegv2	Molecular Function
GO:MF	GO:0016168	TRUE	chlorophyll binding	31	14184	0.000474949	9	AT1G61520,AT3G54890,AT5G54270,AT4G10340,AT1G29910,AT1G29920,AT1G29930,AT2G34420,AT2G34430	NewKawogo	SPCSV	6	downReg	NewKawogo_SPCSV_6_downReg	TRUE	TRUE	chlorophyll binding	NewKawogo_SPCSV_6_downRegv2	Molecular Function
GO:MF	GO:0020037	TRUE	heme binding	151	14184	0.000324264	12	AT1G66540,AT2G23190,AT4G37320,AT4G37330,AT4G37340,AT4G37360,AT4G37370,AT4G37410,AT4G37430,AT5G57220,AT5G10600,AT5G10610	NewKawogo	SPCSV	6	upReg	NewKawogo_SPCSV_6_upReg	TRUE	TRUE	heme binding	NewKawogo_SPCSV_6_upRegv2	Molecular Function
GO:MF	GO:0004497	TRUE	monooxygenase activity	157	14184	0.000504453	12	AT1G66540,AT2G23190,AT4G37320,AT4G37330,AT4G37340,AT4G37360,AT4G37370,AT4G37410,AT4G37430,AT5G57220,AT5G10600,AT5G10610	NewKawogo	SPCSV	6	upReg	NewKawogo_SPCSV_6_upReg	TRUE	TRUE	monooxygenase activity	NewKawogo_SPCSV_6_upRegv2	Molecular Function
GO:MF	GO:0016705	TRUE	oxidoreductase activity, acting on paired donors, with incorporation or reduction of molecular oxygen	198	14184	0.000746845	13	AT1G66540,AT2G23190,AT4G37320,AT4G37330,AT4G37340,AT4G37360,AT4G37370,AT4G37410,AT4G37430,AT5G57220,AT5G10600,AT5G10610,AT4G30950	NewKawogo	SPCSV	6	upReg	NewKawogo_SPCSV_6_upReg	TRUE	TRUE	oxidoreductase activity, acting on paired donors, with incorporation or reduction of molecular oxygen	NewKawogo_SPCSV_6_upRegv2	Molecular Function
GO:MF	GO:0005506	TRUE	iron ion binding	173	14184	0.00150032	12	AT1G66540,AT2G23190,AT4G37320,AT4G37330,AT4G37340,AT4G37360,AT4G37370,AT4G37410,AT4G37430,AT5G57220,AT5G10600,AT5G10610	NewKawogo	SPCSV	6	upReg	NewKawogo_SPCSV_6_upReg	TRUE	TRUE	iron ion binding	NewKawogo_SPCSV_6_upRegv2	Molecular Function
GO:CC	GO:0005737	TRUE	cytoplasm	6804	14184	0.00589495	178	AT1G18680,AT2G41540,AT1G61850,AT4G21060,AT2G33735,AT1G47210,AT5G35730,AT5G42970,AT2G40490,AT2G42710,AT5G08370,AT5G59960,AT2G39400,AT2G39410,AT2G39420,AT3G55180,AT4G32920,AT5G11700,AT2G46320,AT2G45660,AT2G44770,AT3G60260,AT2G38870,AT3G25220,AT3G62570,AT2G30200,AT4G36790,AT2G36790,AT2G36800,AT2G43820,AT2G43840,AT3G20410,AT5G04220,AT4G38350,AT1G76680,AT3G63170,AT3G56490,AT1G24340,AT1G29250,AT2G34160…	NewKawogo	SPFMV	3	downReg	NewKawogo_SPFMV_3_downReg	TRUE	TRUE	cytoplasm	NewKawogo_SPFMV_3_downRegv2	Cellular Component
GO:BP	GO:0015979	TRUE	photosynthesis	233	14184	3.7589e-09	28	AT5G64040,AT1G30380,AT1G61520,AT1G43670,AT3G54890,AT2G20890,AT3G01500,AT5G38410,AT1G20020,AT4G27440,AT5G54190,AT5G54270,AT1G32060,AT4G09650,AT4G10340,AT1G67740,AT5G13630,AT1G29910,AT1G29920,AT1G29930,AT2G34420,AT2G34430,AT1G52230,AT3G16140,AT5G61410,AT2G46820,AT2G06520,AT4G28660	NewKawogo	SPFMV	6	downReg	NewKawogo_SPFMV_6_downReg	TRUE	TRUE	photosynthesis	NewKawogo_SPFMV_6_downRegv2	Biological Process
GO:BP	GO:0009765	TRUE	photosynthesis, light harvesting	35	14184	0.00154502	9	AT1G61520,AT3G54890,AT5G54270,AT4G10340,AT1G29910,AT1G29920,AT1G29930,AT2G34420,AT2G34430	NewKawogo	SPFMV	6	downReg	NewKawogo_SPFMV_6_downReg	TRUE	TRUE	photosynthesis, light harvesting	NewKawogo_SPFMV_6_downRegv2	Biological Process
GO:CC	GO:0009522	TRUE	photosystem I	35	14184	1.88031e-10	14	AT5G64040,AT1G30380,AT1G61520,AT3G54890,AT5G54270,AT4G10340,AT1G29910,AT1G29920,AT1G29930,AT2G34420,AT2G34430,AT1G52230,AT3G16140,AT2G46820	NewKawogo	SPFMV	6	downReg	NewKawogo_SPFMV_6_downReg	TRUE	TRUE	photosystem I	NewKawogo_SPFMV_6_downRegv2	Cellular Component
GO:CC	GO:0009535	TRUE	chloroplast thylakoid membrane	359	14184	8.4515e-09	34	AT5G64040,AT1G30380,AT1G61520,AT3G54890,AT5G37360,AT2G20890,AT3G01500,AT4G38100,AT4G01150,AT5G35630,AT1G20020,AT4G27440,AT5G54270,AT1G52220,AT1G32060,AT2G30440,AT4G09650,AT4G10340,AT1G67740,AT1G29910,AT1G29920,AT1G29930,AT2G34420,AT2G34430,AT1G52230,AT3G16140,AT5G61410,AT2G46820,AT5G28750,AT5G02160,AT2G06520,AT5G53490,AT4G28660,AT1G42960	NewKawogo	SPFMV	6	downReg	NewKawogo_SPFMV_6_downReg	TRUE	TRUE	chloroplast thylakoid membrane	NewKawogo_SPFMV_6_downRegv2	Cellular Component
GO:MF	GO:0019904	TRUE	protein domain specific binding	59	14184	1.01943e-05	13	AT5G64040,AT1G61520,AT3G54890,AT5G38410,AT4G27440,AT5G54270,AT1G32060,AT4G10340,AT1G29930,AT2G34420,AT2G34430,AT2G46820,AT2G06520	NewKawogo	SPFMV	6	downReg	NewKawogo_SPFMV_6_downReg	TRUE	TRUE	protein domain specific binding	NewKawogo_SPFMV_6_downRegv2	Molecular Function
GO:MF	GO:0016168	TRUE	chlorophyll binding	31	14184	0.000474949	9	AT1G61520,AT3G54890,AT5G54270,AT4G10340,AT1G29910,AT1G29920,AT1G29930,AT2G34420,AT2G34430	NewKawogo	SPFMV	6	downReg	NewKawogo_SPFMV_6_downReg	TRUE	TRUE	chlorophyll binding	NewKawogo_SPFMV_6_downRegv2	Molecular Function
GO:MF	GO:0020037	TRUE	heme binding	151	14184	0.000324264	12	AT1G66540,AT2G23190,AT4G37320,AT4G37330,AT4G37340,AT4G37360,AT4G37370,AT4G37410,AT4G37430,AT5G57220,AT5G10600,AT5G10610	NewKawogo	SPFMV	6	upReg	NewKawogo_SPFMV_6_upReg	TRUE	TRUE	heme binding	NewKawogo_SPFMV_6_upRegv2	Molecular Function
GO:MF	GO:0004497	TRUE	monooxygenase activity	157	14184	0.000504453	12	AT1G66540,AT2G23190,AT4G37320,AT4G37330,AT4G37340,AT4G37360,AT4G37370,AT4G37410,AT4G37430,AT5G57220,AT5G10600,AT5G10610	NewKawogo	SPFMV	6	upReg	NewKawogo_SPFMV_6_upReg	TRUE	TRUE	monooxygenase activity	NewKawogo_SPFMV_6_upRegv2	Molecular Function
GO:MF	GO:0016705	TRUE	oxidoreductase activity, acting on paired donors, with incorporation or reduction of molecular oxygen	198	14184	0.000746845	13	AT1G66540,AT2G23190,AT4G37320,AT4G37330,AT4G37340,AT4G37360,AT4G37370,AT4G37410,AT4G37430,AT5G57220,AT5G10600,AT5G10610,AT4G30950	NewKawogo	SPFMV	6	upReg	NewKawogo_SPFMV_6_upReg	TRUE	TRUE	oxidoreductase activity, acting on paired donors, with incorporation or reduction of molecular oxygen	NewKawogo_SPFMV_6_upRegv2	Molecular Function
GO:MF	GO:0005506	TRUE	iron ion binding	173	14184	0.00150032	12	AT1G66540,AT2G23190,AT4G37320,AT4G37330,AT4G37340,AT4G37360,AT4G37370,AT4G37410,AT4G37430,AT5G57220,AT5G10600,AT5G10610	NewKawogo	SPFMV	6	upReg	NewKawogo_SPFMV_6_upReg	TRUE	TRUE	iron ion binding	NewKawogo_SPFMV_6_upRegv2	Molecular Function
GO:CC	GO:0005737	TRUE	cytoplasm	6804	14184	0.00589495	178	AT1G18680,AT2G41540,AT1G61850,AT4G21060,AT2G33735,AT1G47210,AT5G35730,AT5G42970,AT2G40490,AT2G42710,AT5G08370,AT5G59960,AT2G39400,AT2G39410,AT2G39420,AT3G55180,AT4G32920,AT5G11700,AT2G46320,AT2G45660,AT2G44770,AT3G60260,AT2G38870,AT3G25220,AT3G62570,AT2G30200,AT4G36790,AT2G36790,AT2G36800,AT2G43820,AT2G43840,AT3G20410,AT5G04220,AT4G38350,AT1G76680,AT3G63170,AT3G56490,AT1G24340,AT1G29250,AT2G34160…	NewKawogo	SPVD	3	downReg	NewKawogo_SPVD_3_downReg	TRUE	TRUE	cytoplasm	NewKawogo_SPVD_3_downRegv2	Cellular Component
GO:BP	GO:0015979	TRUE	photosynthesis	233	14184	3.7589e-09	28	AT5G64040,AT1G30380,AT1G61520,AT1G43670,AT3G54890,AT2G20890,AT3G01500,AT5G38410,AT1G20020,AT4G27440,AT5G54190,AT5G54270,AT1G32060,AT4G09650,AT4G10340,AT1G67740,AT5G13630,AT1G29910,AT1G29920,AT1G29930,AT2G34420,AT2G34430,AT1G52230,AT3G16140,AT5G61410,AT2G46820,AT2G06520,AT4G28660	NewKawogo	SPVD	6	downReg	NewKawogo_SPVD_6_downReg	TRUE	TRUE	photosynthesis	NewKawogo_SPVD_6_downRegv2	Biological Process
GO:BP	GO:0009765	TRUE	photosynthesis, light harvesting	35	14184	0.00154502	9	AT1G61520,AT3G54890,AT5G54270,AT4G10340,AT1G29910,AT1G29920,AT1G29930,AT2G34420,AT2G34430	NewKawogo	SPVD	6	downReg	NewKawogo_SPVD_6_downReg	TRUE	TRUE	photosynthesis, light harvesting	NewKawogo_SPVD_6_downRegv2	Biological Process
GO:CC	GO:0009522	TRUE	photosystem I	35	14184	1.88031e-10	14	AT5G64040,AT1G30380,AT1G61520,AT3G54890,AT5G54270,AT4G10340,AT1G29910,AT1G29920,AT1G29930,AT2G34420,AT2G34430,AT1G52230,AT3G16140,AT2G46820	NewKawogo	SPVD	6	downReg	NewKawogo_SPVD_6_downReg	TRUE	TRUE	photosystem I	NewKawogo_SPVD_6_downRegv2	Cellular Component
GO:CC	GO:0009535	TRUE	chloroplast thylakoid membrane	359	14184	8.4515e-09	34	AT5G64040,AT1G30380,AT1G61520,AT3G54890,AT5G37360,AT2G20890,AT3G01500,AT4G38100,AT4G01150,AT5G35630,AT1G20020,AT4G27440,AT5G54270,AT1G52220,AT1G32060,AT2G30440,AT4G09650,AT4G10340,AT1G67740,AT1G29910,AT1G29920,AT1G29930,AT2G34420,AT2G34430,AT1G52230,AT3G16140,AT5G61410,AT2G46820,AT5G28750,AT5G02160,AT2G06520,AT5G53490,AT4G28660,AT1G42960	NewKawogo	SPVD	6	downReg	NewKawogo_SPVD_6_downReg	TRUE	TRUE	chloroplast thylakoid membrane	NewKawogo_SPVD_6_downRegv2	Cellular Component
GO:MF	GO:0019904	TRUE	protein domain specific binding	59	14184	1.01943e-05	13	AT5G64040,AT1G61520,AT3G54890,AT5G38410,AT4G27440,AT5G54270,AT1G32060,AT4G10340,AT1G29930,AT2G34420,AT2G34430,AT2G46820,AT2G06520	NewKawogo	SPVD	6	downReg	NewKawogo_SPVD_6_downReg	TRUE	TRUE	protein domain specific binding	NewKawogo_SPVD_6_downRegv2	Molecular Function
GO:MF	GO:0016168	TRUE	chlorophyll binding	31	14184	0.000474949	9	AT1G61520,AT3G54890,AT5G54270,AT4G10340,AT1G29910,AT1G29920,AT1G29930,AT2G34420,AT2G34430	NewKawogo	SPVD	6	downReg	NewKawogo_SPVD_6_downReg	TRUE	TRUE	chlorophyll binding	NewKawogo_SPVD_6_downRegv2	Molecular Function
GO:MF	GO:0020037	TRUE	heme binding	151	14184	0.000324264	12	AT1G66540,AT2G23190,AT4G37320,AT4G37330,AT4G37340,AT4G37360,AT4G37370,AT4G37410,AT4G37430,AT5G57220,AT5G10600,AT5G10610	NewKawogo	SPVD	6	upReg	NewKawogo_SPVD_6_upReg	TRUE	TRUE	heme binding	NewKawogo_SPVD_6_upRegv2	Molecular Function
GO:MF	GO:0004497	TRUE	monooxygenase activity	157	14184	0.000504453	12	AT1G66540,AT2G23190,AT4G37320,AT4G37330,AT4G37340,AT4G37360,AT4G37370,AT4G37410,AT4G37430,AT5G57220,AT5G10600,AT5G10610	NewKawogo	SPVD	6	upReg	NewKawogo_SPVD_6_upReg	TRUE	TRUE	monooxygenase activity	NewKawogo_SPVD_6_upRegv2	Molecular Function
GO:MF	GO:0016705	TRUE	oxidoreductase activity, acting on paired donors, with incorporation or reduction of molecular oxygen	198	14184	0.000746845	13	AT1G66540,AT2G23190,AT4G37320,AT4G37330,AT4G37340,AT4G37360,AT4G37370,AT4G37410,AT4G37430,AT5G57220,AT5G10600,AT5G10610,AT4G30950	NewKawogo	SPVD	6	upReg	NewKawogo_SPVD_6_upReg	TRUE	TRUE	oxidoreductase activity, acting on paired donors, with incorporation or reduction of molecular oxygen	NewKawogo_SPVD_6_upRegv2	Molecular Function
GO:MF	GO:0005506	TRUE	iron ion binding	173	14184	0.00150032	12	AT1G66540,AT2G23190,AT4G37320,AT4G37330,AT4G37340,AT4G37360,AT4G37370,AT4G37410,AT4G37430,AT5G57220,AT5G10600,AT5G10610	NewKawogo	SPVD	6	upReg	NewKawogo_SPVD_6_upReg	TRUE	TRUE	iron ion binding	NewKawogo_SPVD_6_upRegv2	Molecular Function
GO:BP	GO:0006412	TRUE	translation	534	14184	1.8723e-17	134	ATCG00750,AT2G45710,AT3G61110,AT3G61111,AT3G25920,AT1G23290,AT1G70600,AT4G30800,AT5G23740,AT2G43460,AT3G59540,AT1G48410,AT2G42740,AT3G58700,AT4G18730,AT5G45775,AT2G18020,AT4G16720,AT4G17390,AT5G24510,AT2G43030,AT4G18100,AT5G46430,AT2G27710,AT2G27720,AT3G60770,AT4G00100,AT3G27830,AT3G27840,AT3G27850,AT1G48630,AT1G56070,AT1G52300,AT3G16080,AT3G22230,AT4G15000,AT4G34590,AT2G34520,AT1G26880,AT1G69620…	Tanzania	SPCSV	12	downReg	Tanzania_SPCSV_12_downReg	TRUE	TRUE	translation	Tanzania_SPCSV_12_downRegv2	Biological Process
GO:BP	GO:0008643	TRUE	carbohydrate transport	98	14184	0.000680677	31	AT1G21070,AT1G76670,AT3G11320,AT5G05820,AT1G67300,AT5G19980,AT2G25520,AT4G32390,AT5G11230,AT5G25400,AT2G13100,AT2G18840,AT4G30260,AT1G22710,AT5G06170,AT1G79820,AT1G09960,AT3G01550,AT3G10290,AT5G04160,AT1G34020,AT4G09810,AT5G54800,AT1G48230,AT3G17430,AT1G19450,AT1G75220,AT5G46110,AT5G65650,AT1G77610,AT3G57990	Tanzania	SPCSV	12	downReg	Tanzania_SPCSV_12_downReg	TRUE	TRUE	carbohydrate transport	Tanzania_SPCSV_12_downRegv2	Biological Process
GO:CC	GO:0022626	TRUE	cytosolic ribosome	229	14184	4.32937e-31	97	AT2G45710,AT3G61110,AT1G23290,AT1G70600,AT4G30800,AT2G43460,AT3G59540,AT2G42740,AT3G58700,AT4G18730,AT5G45775,AT2G18020,AT5G38410,AT4G16720,AT4G17390,AT5G24510,AT4G18100,AT5G46430,AT2G27710,AT2G27720,AT1G34430,AT3G09200,AT3G60770,AT4G00100,AT1G48630,AT1G52300,AT3G16080,AT3G22230,AT4G15000,AT3G25860,AT5G52650,AT1G69620,AT5G15200,AT2G36160,AT3G11510,AT5G27700,AT1G32990,AT2G09990,AT3G04230,AT5G18380…	Tanzania	SPCSV	12	downReg	Tanzania_SPCSV_12_downReg	TRUE	TRUE	cytosolic ribosome	Tanzania_SPCSV_12_downRegv2	Cellular Component
GO:CC	GO:0016020	TRUE	membrane	4863	14184	3.22391e-09	650	AT3G15760,AT1G49140,AT3G18410,ATCG00480,AT5G60630,AT4G10330,AT2G40610,AT2G22425,AT4G40042,AT1G21070,AT1G76670,AT2G42590,AT2G42770,AT1G77700,AT5G13390,AT4G22130,AT1G61250,AT1G30380,AT2G35960,AT2G35970,AT5G06330,AT2G36460,AT5G03760,AT5G25100,AT3G22570,AT4G30800,AT3G62370,AT5G12010,AT1G53100,AT3G15350,AT4G27480,AT4G34050,AT2G26500,AT4G39090,AT3G03920,AT4G38680,AT4G35080,AT3G47550,AT3G59520,AT3G23820…	Tanzania	SPCSV	12	downReg	Tanzania_SPCSV_12_downReg	TRUE	TRUE	membrane	Tanzania_SPCSV_12_downRegv2	Cellular Component
GO:CC	GO:0012505	TRUE	endomembrane system	1738	14184	0.000849803	255	AT2G22425,AT4G40042,AT1G21070,AT1G76670,AT5G64260,AT1G61250,AT2G36460,AT5G03760,AT5G25100,AT3G62370,AT3G23820,AT1G34640,AT1G19310,AT5G07960,AT3G05000,AT4G26550,AT5G56020,AT5G62890,AT1G80510,AT1G45688,AT5G42860,AT5G10480,AT4G19640,AT5G45130,AT3G08530,AT3G11130,AT2G40070,AT3G11320,AT5G05820,AT5G19980,AT2G25520,AT4G32390,AT5G11230,AT5G25400,AT5G35160,AT2G18840,AT4G30260,AT5G42090,AT4G37650,AT4G37690…	Tanzania	SPCSV	12	downReg	Tanzania_SPCSV_12_downReg	TRUE	TRUE	endomembrane system	Tanzania_SPCSV_12_downRegv2	Cellular Component
GO:CC	GO:0005911	TRUE	cell-cell junction	632	14184	0.0100455	109	AT2G45710,AT3G61110,AT1G23290,AT1G70600,AT5G54160,AT5G09440,AT5G64260,AT2G36460,AT5G25100,AT1G49740,AT2G03505,AT2G42740,AT1G78570,AT3G14790,AT5G62890,AT1G48480,AT3G17840,AT3G08530,AT3G11130,AT3G55440,AT4G13510,AT4G13930,AT3G07320,AT3G54140,AT3G09200,AT3G27830,AT1G79550,AT1G56070,AT4G27270,AT3G16240,AT1G47128,AT2G27260,AT5G20950,AT5G15200,AT5G39850,AT4G30790,AT4G28050,AT4G14960,AT4G35100,AT1G60870…	Tanzania	SPCSV	12	downReg	Tanzania_SPCSV_12_downReg	TRUE	TRUE	cell-cell junction	Tanzania_SPCSV_12_downRegv2	Cellular Component
GO:MF	GO:0003735	TRUE	structural constituent of ribosome	305	14184	1.81485e-32	116	ATCG00750,AT2G45710,AT3G61110,AT3G61111,AT3G25920,AT1G23290,AT1G70600,AT4G30800,AT5G23740,AT2G43460,AT3G59540,AT2G42740,AT3G58700,AT4G18730,AT5G45775,AT2G18020,AT4G16720,AT4G17390,AT5G24510,AT2G43030,AT4G18100,AT5G46430,AT2G27710,AT2G27720,AT3G09200,AT3G60770,AT4G00100,AT3G27830,AT3G27840,AT3G27850,AT1G48630,AT1G52300,AT3G16080,AT3G22230,AT4G15000,AT2G34520,AT5G52650,AT1G26880,AT1G69620,AT5G15200…	Tanzania	SPCSV	12	downReg	Tanzania_SPCSV_12_downReg	TRUE	TRUE	structural constituent of ribosome	Tanzania_SPCSV_12_downRegv2	Molecular Function
GO:MF	GO:0003729	TRUE	mRNA binding	751	14184	5.4035e-12	155	ATCG00750,AT2G45710,AT3G61110,AT3G25920,AT1G23290,AT1G70600,ATCG00480,AT4G25630,AT3G15010,AT2G36460,AT4G30800,AT5G23740,AT3G03920,AT4G38680,AT5G18550,AT1G48410,AT3G54890,AT3G07810,AT2G42740,AT3G58700,AT4G18730,AT5G45775,AT2G18020,AT5G62670,AT5G38410,AT4G16720,AT4G17390,AT3G08530,AT2G43030,AT2G33410,AT4G18100,AT5G46430,AT5G58530,AT2G27710,AT2G27720,AT3G09200,AT4G00100,AT3G27830,AT3G27850,AT4G33010…	Tanzania	SPCSV	12	downReg	Tanzania_SPCSV_12_downReg	TRUE	TRUE	mRNA binding	Tanzania_SPCSV_12_downRegv2	Molecular Function
GO:BP	GO:0022613	TRUE	ribonucleoprotein complex biogenesis	262	14184	0.00104919	57	AT1G70200,AT4G25730,AT5G45990,AT1G43860,AT3G17170,AT2G24990,AT5G37350,AT5G06360,AT2G39390,AT3G09500,AT5G10070,AT3G09720,AT5G61770,AT4G01000,AT5G15750,AT3G15080,AT5G53770,AT3G03340,AT5G17440,AT3G49990,AT5G50110,AT4G31420,AT1G71430,AT5G08420,AT4G22285,AT4G22350,AT2G34570,AT3G19630,AT1G59760,AT5G39960,AT5G46420,AT1G66070,AT5G37475,AT1G80770,AT2G43190,AT1G56110,AT3G12860,AT1G80750,AT3G01160,AT5G18440…	Tanzania	SPCSV	12	upReg	Tanzania_SPCSV_12_upReg	TRUE	TRUE	ribonucleoprotein complex biogenesis	Tanzania_SPCSV_12_upRegv2	Biological Process
GO:CC	GO:0070603	TRUE	SWI/SNF superfamily-type complex	53	14184	0.0250278	19	AT5G55040,AT1G56460,AT2G47350,AT3G06660,AT1G75530,AT3G54350,AT5G12400,AT2G47210,AT1G65650,AT4G06634,AT3G17590,AT2G47620,AT3G57300,AT1G67780,AT5G38690,AT3G03460,AT1G20670,AT1G76380,AT5G13950	Tanzania	SPCSV	12	upReg	Tanzania_SPCSV_12_upReg	TRUE	TRUE	SWI/SNF superfamily-type complex	Tanzania_SPCSV_12_upRegv2	Cellular Component
GO:BP	GO:0006412	TRUE	translation	534	14184	1.73634e-05	90	ATCG00750,AT4G30800,AT5G23740,AT2G42710,AT2G27710,AT2G27720,AT2G45710,AT3G61110,AT3G61111,AT3G27830,AT3G27840,AT3G27850,AT5G55550,AT1G26880,AT1G69620,AT1G48350,AT2G16930,AT5G15220,AT4G39630,AT5G27700,AT3G05560,AT5G27770,AT1G48830,AT3G02560,AT5G16130,AT1G23290,AT1G70600,AT1G64510,AT5G20180,AT5G24510,AT5G14320,AT5G60670,AT1G26910,AT4G18100,AT5G46430,AT5G35530,AT2G40510,AT2G40590,AT5G67510,AT1G57660…	Tanzania	SPCSV	3	downReg	Tanzania_SPCSV_3_downReg	TRUE	TRUE	translation	Tanzania_SPCSV_3_downRegv2	Biological Process
GO:CC	GO:0044391	TRUE	ribosomal subunit	197	14184	5.63393e-20	68	AT4G30800,AT2G42710,AT2G27710,AT2G27720,AT2G45710,AT3G61110,AT3G27830,AT3G27840,AT3G27850,AT1G69620,AT5G27700,AT3G05560,AT5G27770,AT1G48830,AT3G02560,AT5G16130,AT1G23290,AT1G70600,AT5G60670,AT4G18100,AT5G46430,AT5G35530,AT2G40510,AT2G40590,AT5G67510,AT1G57660,AT1G57860,AT5G15200,AT5G39850,AT3G22230,AT4G15000,AT2G43460,AT3G59540,AT1G72370,AT2G18020,AT4G16720,AT4G17390,AT1G41880,AT1G74270,AT3G55750…	Tanzania	SPCSV	3	downReg	Tanzania_SPCSV_3_downReg	TRUE	TRUE	ribosomal subunit	Tanzania_SPCSV_3_downRegv2	Cellular Component
GO:CC	GO:0016020	TRUE	membrane	4863	14184	5.44325e-06	522	AT1G49140,AT3G18410,AT4G33440,AT5G36930,AT5G60630,AT1G51790,AT4G37980,AT4G37990,AT2G22425,AT4G40042,AT1G21070,AT1G76670,AT1G76580,AT2G20520,AT2G42590,AT2G42770,AT5G64440,AT4G22130,AT4G05020,AT1G30070,AT5G18970,AT2G34300,AT4G30800,AT3G62370,AT5G12010,AT4G39090,AT3G12060,AT5G06700,AT3G03920,AT4G35080,AT3G23820,AT2G44080,AT4G24520,AT4G37310,AT1G75500,AT1G34340,AT5G07830,AT5G61250,AT2G03505,AT3G16240…	Tanzania	SPCSV	3	downReg	Tanzania_SPCSV_3_downReg	TRUE	TRUE	membrane	Tanzania_SPCSV_3_downRegv2	Cellular Component
GO:CC	GO:0005794	TRUE	Golgi apparatus	855	14184	0.000163274	124	AT1G21070,AT1G76670,AT5G64440,AT5G64260,AT1G61850,AT2G34300,AT3G62370,AT5G06700,AT3G23820,AT3G16240,AT5G20680,AT3G21190,AT4G03560,AT4G28320,AT3G58790,AT1G52420,AT3G15940,AT3G08530,AT3G11130,AT3G11320,AT5G05820,AT2G39400,AT2G39410,AT2G39420,AT2G25520,AT4G32390,AT5G11230,AT5G25400,AT5G35160,AT4G30996,AT2G18840,AT4G30260,AT2G18960,AT4G30190,AT1G71070,AT4G38220,AT4G08810,AT2G47770,AT1G57620,AT2G40380…	Tanzania	SPCSV	3	downReg	Tanzania_SPCSV_3_downReg	TRUE	TRUE	Golgi apparatus	Tanzania_SPCSV_3_downRegv2	Cellular Component
GO:CC	GO:0005911	TRUE	cell-cell junction	632	14184	0.00114006	96	AT5G54160,AT5G09440,AT5G64260,AT2G34300,AT1G49740,AT2G03505,AT3G16240,AT1G78570,AT3G14790,AT1G48480,AT3G17840,AT3G08530,AT3G11130,AT2G10940,AT2G18960,AT4G30190,AT5G57350,AT4G13940,AT4G13930,AT2G28790,AT2G45710,AT3G61110,AT3G28715,AT3G27830,AT5G56030,AT1G42470,AT2G27260,AT5G20950,AT3G46830,AT1G75820,AT4G14960,AT4G35100,AT1G60870,AT3G60190,AT1G41830,AT1G76160,AT3G05560,AT4G12650,AT2G42910,AT5G16130…	Tanzania	SPCSV	3	downReg	Tanzania_SPCSV_3_downReg	TRUE	TRUE	cell-cell junction	Tanzania_SPCSV_3_downRegv2	Cellular Component
GO:MF	GO:0003735	TRUE	structural constituent of ribosome	305	14184	3.05686e-19	86	ATCG00750,AT4G30800,AT5G23740,AT2G42710,AT3G17820,AT2G27710,AT2G27720,AT2G45710,AT3G61110,AT3G61111,AT3G27830,AT3G27840,AT3G27850,AT1G26880,AT1G69620,AT1G48350,AT2G16930,AT5G15220,AT5G27700,AT3G05560,AT5G27770,AT1G48830,AT3G02560,AT5G16130,AT1G23290,AT1G70600,AT1G64510,AT5G20180,AT5G24510,AT5G14320,AT5G60670,AT1G26910,AT4G18100,AT5G46430,AT5G35530,AT2G40510,AT2G40590,AT5G67510,AT1G57660,AT1G57860…	Tanzania	SPCSV	3	downReg	Tanzania_SPCSV_3_downReg	TRUE	TRUE	structural constituent of ribosome	Tanzania_SPCSV_3_downRegv2	Molecular Function
GO:MF	GO:0046527	TRUE	glucosyltransferase activity	113	14184	4.47024e-05	32	AT2G15480,AT2G15490,AT4G34131,AT4G34138,AT1G73370,AT5G14860,AT3G03050,AT2G36750,AT2G36760,AT2G36770,AT2G36780,AT2G36790,AT2G36800,AT2G28080,AT4G32410,AT2G43820,AT2G43840,AT4G39350,AT5G09870,AT5G64740,AT1G24100,AT3G21750,AT3G21800,AT4G14090,AT4G15550,AT2G36870,AT4G37800,AT5G65730,AT5G44030,AT4G03210,AT2G06850,AT5G13870	Tanzania	SPCSV	3	downReg	Tanzania_SPCSV_3_downReg	TRUE	TRUE	glucosyltransferase activity	Tanzania_SPCSV_3_downRegv2	Molecular Function
GO:MF	GO:0003729	TRUE	mRNA binding	751	14184	0.0099569	106	ATCG00750,AT4G30800,AT5G23740,AT3G03920,AT2G42710,AT5G38410,AT3G08530,AT3G04500,AT3G23810,AT4G13940,AT5G58530,AT2G27710,AT2G27720,AT2G45710,AT3G61110,AT3G27830,AT3G27850,AT4G26650,AT5G55550,AT5G56030,AT1G26880,AT1G69620,AT2G24420,AT4G31340,AT1G29250,AT2G34160,AT4G35100,AT2G35635,AT1G29910,AT1G29920,AT1G29930,AT2G34420,AT3G05560,AT5G27770,AT4G11060,AT1G48830,AT3G02560,AT5G16130,AT1G23290,AT1G70600…	Tanzania	SPCSV	3	downReg	Tanzania_SPCSV_3_downReg	TRUE	TRUE	mRNA binding	Tanzania_SPCSV_3_downRegv2	Molecular Function
GO:BP	GO:0006412	TRUE	translation	534	14184	1.60691e-05	100	AT3G25920,AT4G30800,AT5G23740,AT1G78630,AT1G48410,AT1G54290,AT5G24510,AT2G43030,AT2G27710,AT2G27720,AT2G45710,AT3G61110,AT3G61111,AT1G52300,AT3G16080,AT1G74970,AT2G24090,AT5G43150,AT1G48350,AT2G16930,AT5G15220,AT5G27700,AT5G63190,AT1G23290,AT1G70600,AT5G02160,AT2G18400,AT5G14320,AT4G11175,AT1G26910,AT2G36885,AT2G36160,AT3G11510,ATCG00750,AT2G09990,AT3G04230,AT5G18380,AT5G35530,AT2G40510,AT2G40590…	Tanzania	SPCSV	6	downReg	Tanzania_SPCSV_6_downReg	TRUE	TRUE	translation	Tanzania_SPCSV_6_downRegv2	Biological Process
GO:CC	GO:0022626	TRUE	cytosolic ribosome	229	14184	3.83795e-18	77	AT4G30800,AT3G17820,AT5G38410,AT5G24510,AT5G35630,AT2G27710,AT2G27720,AT2G45710,AT3G61110,AT1G52300,AT3G16080,AT3G25860,AT5G27700,AT5G13510,AT1G23290,AT1G70600,AT1G20630,AT4G35090,AT5G52650,AT2G36160,AT3G11510,AT2G09990,AT3G04230,AT5G18380,AT5G35530,AT2G40510,AT2G40590,AT5G67510,AT2G21580,AT4G39200,AT1G57660,AT1G57860,AT5G15200,AT3G22230,AT4G15000,AT2G43460,AT3G59540,AT1G48830,AT3G02560,AT5G16130…	Tanzania	SPCSV	6	downReg	Tanzania_SPCSV_6_downReg	TRUE	TRUE	cytosolic ribosome	Tanzania_SPCSV_6_downRegv2	Cellular Component
GO:CC	GO:0016020	TRUE	membrane	4863	14184	2.89484e-08	609	AT3G15760,AT1G49140,AT3G18410,AT5G64040,AT5G60630,AT4G10330,AT2G22425,AT4G40042,AT1G21070,AT1G76670,AT2G20520,AT2G42590,AT3G02430,AT4G22130,AT4G05020,AT4G21060,AT1G30380,AT3G44150,AT2G35960,AT2G35970,AT5G06330,AT5G19070,AT2G36460,AT5G18970,AT4G30800,AT2G02040,AT5G12010,AT1G53100,AT3G15350,AT4G27480,AT1G78620,AT1G61520,AT4G17170,AT4G34050,AT4G39090,AT4G38680,AT2G16700,AT4G35080,AT2G44080,AT2G44060…	Tanzania	SPCSV	6	downReg	Tanzania_SPCSV_6_downReg	TRUE	TRUE	membrane	Tanzania_SPCSV_6_downRegv2	Cellular Component
GO:CC	GO:0009522	TRUE	photosystem I	35	14184	3.86254e-05	18	AT5G64040,AT1G30380,AT1G61520,AT3G54890,AT2G05070,AT3G27690,AT5G54270,AT4G10340,AT4G12800,AT5G01530,AT1G29910,AT1G29920,AT1G29930,AT2G34420,AT2G34430,ATCG00350,AT1G52230,AT3G16140	Tanzania	SPCSV	6	downReg	Tanzania_SPCSV_6_downReg	TRUE	TRUE	photosystem I	Tanzania_SPCSV_6_downRegv2	Cellular Component
GO:CC	GO:0005773	TRUE	vacuole	789	14184	0.0241455	122	AT2G02040,AT5G12010,AT4G17170,AT2G21430,AT4G39090,AT3G16240,AT2G05070,AT4G11290,AT4G24690,AT5G62890,AT3G23760,AT4G14100,AT5G14570,AT5G45130,AT3G11130,AT4G01470,AT3G61790,AT5G61820,AT3G15580,AT2G47160,AT2G33120,AT5G60360,AT1G22750,AT3G25780,AT5G67500,AT5G14120,AT5G20650,AT4G23710,AT1G19910,AT1G19450,AT1G75220,AT1G47128,AT1G20850,AT2G21530,AT4G21105,AT4G11680,AT1G75820,AT4G14960,AT4G20150,AT4G35100…	Tanzania	SPCSV	6	downReg	Tanzania_SPCSV_6_downReg	TRUE	TRUE	vacuole	Tanzania_SPCSV_6_downRegv2	Cellular Component
GO:MF	GO:0003735	TRUE	structural constituent of ribosome	305	14184	6.55818e-18	91	AT3G25920,AT4G30800,AT5G23740,AT1G78630,AT3G17820,AT5G24510,AT2G43030,AT2G27710,AT2G27720,AT2G45710,AT3G61110,AT3G61111,AT1G52300,AT3G16080,AT1G74970,AT2G24090,AT1G48350,AT2G16930,AT5G15220,AT5G27700,AT1G23290,AT1G70600,AT2G18400,AT5G14320,AT5G52650,AT1G26910,AT2G36160,AT3G11510,ATCG00750,AT2G09990,AT3G04230,AT5G18380,AT5G35530,AT2G40510,AT2G40590,AT5G67510,AT2G21580,AT4G39200,AT1G57660,AT1G57860…	Tanzania	SPCSV	6	downReg	Tanzania_SPCSV_6_downReg	TRUE	TRUE	structural constituent of ribosome	Tanzania_SPCSV_6_downRegv2	Molecular Function
GO:MF	GO:0003729	TRUE	mRNA binding	751	14184	8.21375e-06	130	AT3G25920,AT3G15010,AT2G36460,AT4G30800,AT5G23740,AT1G78630,AT1G61520,AT4G38680,AT1G48410,AT3G54890,AT2G05070,AT3G27690,AT1G54290,AT5G38410,AT3G08530,AT5G20250,AT2G43030,AT2G33410,AT5G35630,AT2G27710,AT2G27720,AT2G45710,AT3G61110,AT4G27440,AT5G54190,AT4G33010,AT1G79040,AT1G52300,AT3G16080,AT1G74970,AT4G09650,AT2G13360,AT2G42520,AT4G10340,AT4G12800,AT2G24090,AT4G35100,AT3G13224,AT5G01530,AT5G13630…	Tanzania	SPCSV	6	downReg	Tanzania_SPCSV_6_downReg	TRUE	TRUE	mRNA binding	Tanzania_SPCSV_6_downRegv2	Molecular Function
GO:MF	GO:0016168	TRUE	chlorophyll binding	31	14184	0.00295734	15	AT1G61520,AT3G54890,AT2G05070,AT3G27690,AT5G54270,AT4G10340,AT4G17600,AT5G47110,AT5G01530,AT1G29910,AT1G29920,AT1G29930,AT2G34420,AT2G34430,ATCG00350	Tanzania	SPCSV	6	downReg	Tanzania_SPCSV_6_downReg	TRUE	TRUE	chlorophyll binding	Tanzania_SPCSV_6_downRegv2	Molecular Function
GO:BP	GO:0022613	TRUE	ribonucleoprotein complex biogenesis	262	14184	3.98005e-12	63	AT1G70200,AT4G28200,AT1G54380,AT2G01250,AT2G44120,AT3G13580,AT2G24990,AT5G37350,AT1G55140,AT3G13740,AT5G06360,AT2G32415,AT2G39670,AT2G39390,AT3G09500,AT5G10070,AT5G25780,AT5G27640,AT4G04940,AT3G09720,AT3G06530,AT5G61770,AT5G15750,AT2G17510,AT3G21540,AT5G25754,AT5G25757,AT5G53770,AT2G39140,AT3G49990,AT5G50110,AT1G71430,AT3G19630,AT1G59760,AT3G03710,AT5G39960,AT5G46420,AT1G80770,AT1G80750,AT1G01040…	Tanzania	SPCSV	6	upReg	Tanzania_SPCSV_6_upReg	TRUE	TRUE	ribonucleoprotein complex biogenesis	Tanzania_SPCSV_6_upRegv2	Biological Process
GO:BP	GO:0090304	TRUE	nucleic acid metabolic process	2229	14184	0.00492814	232	AT1G70200,AT5G66180,AT1G20910,AT1G76510,AT1G79270,AT4G28200,AT4G17020,AT3G62120,AT4G18465,AT5G58003,AT3G17740,AT5G47680,AT4G31880,AT1G80745,AT3G15420,AT2G41310,AT4G38130,AT2G43370,AT3G11710,AT2G31970,AT1G54380,AT2G01250,AT2G44120,AT3G13580,AT2G29540,AT3G47610,AT1G55140,AT3G13740,AT5G06360,AT3G59040,AT2G32415,AT2G20570,AT1G78600,AT4G28590,AT4G26720,AT5G55260,AT3G13180,AT1G54490,AT5G10630,AT1G48580…	Tanzania	SPCSV	6	upReg	Tanzania_SPCSV_6_upReg	TRUE	TRUE	nucleic acid metabolic process	Tanzania_SPCSV_6_upRegv2	Biological Process
GO:BP	GO:0006399	TRUE	tRNA metabolic process	149	14184	0.0343299	30	AT3G62120,AT5G47680,AT3G11710,AT2G22400,AT4G40000,AT4G36390,AT2G39670,AT5G35400,AT1G49540,AT1G48520,AT1G34150,AT1G51310,AT5G38830,AT2G15820,AT1G44835,AT3G19630,AT3G26410,AT3G03710,AT1G20370,AT1G76120,AT2G32230,AT5G27470,AT4G39280,AT1G28090,AT1G20410,AT2G40570,AT3G04600,AT1G72090,AT2G31580,AT1G22660	Tanzania	SPCSV	6	upReg	Tanzania_SPCSV_6_upReg	TRUE	TRUE	tRNA metabolic process	Tanzania_SPCSV_6_upRegv2	Biological Process
GO:MF	GO:0008194	TRUE	UDP-glycosyltransferase activity	179	14184	5.37279e-06	41	AT2G43820,AT2G43840,AT1G43620,AT2G29710,AT2G29730,AT2G29740,AT2G29750,AT1G78580,AT1G55850,AT1G77130,AT2G31750,AT2G31790,AT2G15480,AT2G15490,AT4G34131,AT4G34138,AT1G50580,AT1G64910,AT1G64920,AT2G22930,AT3G29630,AT4G09500,AT4G27560,AT4G27570,AT5G53990,AT5G54010,AT5G54060,AT4G14090,AT4G15550,AT3G21750,AT3G21760,AT3G21780,AT3G21800,AT4G15260,AT3G01180,AT2G36750,AT2G36760,AT2G36770,AT2G36780,AT2G36790…	Tanzania	SPCSV	6	upReg	Tanzania_SPCSV_6_upReg	TRUE	TRUE	UDP-glycosyltransferase activity	Tanzania_SPCSV_6_upRegv2	Molecular Function
GO:MF	GO:0140640	TRUE	catalytic activity, acting on a nucleic acid	494	14184	0.000102934	76	AT5G66180,AT3G62120,AT4G18465,AT5G47680,AT3G11710,AT2G29540,AT1G55140,AT3G13740,AT2G32415,AT3G13180,AT1G54490,AT5G37140,AT2G22400,AT4G40000,AT2G46420,AT3G61700,AT2G39670,AT5G35400,AT5G10070,AT3G09720,AT4G14790,AT1G48520,AT5G38290,AT2G17510,AT1G78650,AT2G26200,AT1G48650,AT1G73875,AT5G51280,AT3G21300,AT5G50110,AT1G60620,AT1G60850,AT3G60500,AT1G51310,AT2G38770,AT1G50510,AT5G38830,AT1G44835,AT3G19630…	Tanzania	SPCSV	6	upReg	Tanzania_SPCSV_6_upReg	TRUE	TRUE	catalytic activity, acting on a nucleic acid	Tanzania_SPCSV_6_upRegv2	Molecular Function
GO:BP	GO:0006412	TRUE	translation	534	14184	1.8723e-17	134	ATCG00750,AT2G45710,AT3G61110,AT3G61111,AT3G25920,AT1G23290,AT1G70600,AT4G30800,AT5G23740,AT2G43460,AT3G59540,AT1G48410,AT2G42740,AT3G58700,AT4G18730,AT5G45775,AT2G18020,AT4G16720,AT4G17390,AT5G24510,AT2G43030,AT4G18100,AT5G46430,AT2G27710,AT2G27720,AT3G60770,AT4G00100,AT3G27830,AT3G27840,AT3G27850,AT1G48630,AT1G56070,AT1G52300,AT3G16080,AT3G22230,AT4G15000,AT4G34590,AT2G34520,AT1G26880,AT1G69620…	Tanzania	SPFMV	12	downReg	Tanzania_SPFMV_12_downReg	TRUE	TRUE	translation	Tanzania_SPFMV_12_downRegv2	Biological Process
GO:BP	GO:0008643	TRUE	carbohydrate transport	98	14184	0.000680677	31	AT1G21070,AT1G76670,AT3G11320,AT5G05820,AT1G67300,AT5G19980,AT2G25520,AT4G32390,AT5G11230,AT5G25400,AT2G13100,AT2G18840,AT4G30260,AT1G22710,AT5G06170,AT1G79820,AT1G09960,AT3G01550,AT3G10290,AT5G04160,AT1G34020,AT4G09810,AT5G54800,AT1G48230,AT3G17430,AT1G19450,AT1G75220,AT5G46110,AT5G65650,AT1G77610,AT3G57990	Tanzania	SPFMV	12	downReg	Tanzania_SPFMV_12_downReg	TRUE	TRUE	carbohydrate transport	Tanzania_SPFMV_12_downRegv2	Biological Process
GO:CC	GO:0022626	TRUE	cytosolic ribosome	229	14184	4.32937e-31	97	AT2G45710,AT3G61110,AT1G23290,AT1G70600,AT4G30800,AT2G43460,AT3G59540,AT2G42740,AT3G58700,AT4G18730,AT5G45775,AT2G18020,AT5G38410,AT4G16720,AT4G17390,AT5G24510,AT4G18100,AT5G46430,AT2G27710,AT2G27720,AT1G34430,AT3G09200,AT3G60770,AT4G00100,AT1G48630,AT1G52300,AT3G16080,AT3G22230,AT4G15000,AT3G25860,AT5G52650,AT1G69620,AT5G15200,AT2G36160,AT3G11510,AT5G27700,AT1G32990,AT2G09990,AT3G04230,AT5G18380…	Tanzania	SPFMV	12	downReg	Tanzania_SPFMV_12_downReg	TRUE	TRUE	cytosolic ribosome	Tanzania_SPFMV_12_downRegv2	Cellular Component
GO:CC	GO:0016020	TRUE	membrane	4863	14184	3.22391e-09	650	AT3G15760,AT1G49140,AT3G18410,ATCG00480,AT5G60630,AT4G10330,AT2G40610,AT2G22425,AT4G40042,AT1G21070,AT1G76670,AT2G42590,AT2G42770,AT1G77700,AT5G13390,AT4G22130,AT1G61250,AT1G30380,AT2G35960,AT2G35970,AT5G06330,AT2G36460,AT5G03760,AT5G25100,AT3G22570,AT4G30800,AT3G62370,AT5G12010,AT1G53100,AT3G15350,AT4G27480,AT4G34050,AT2G26500,AT4G39090,AT3G03920,AT4G38680,AT4G35080,AT3G47550,AT3G59520,AT3G23820…	Tanzania	SPFMV	12	downReg	Tanzania_SPFMV_12_downReg	TRUE	TRUE	membrane	Tanzania_SPFMV_12_downRegv2	Cellular Component
GO:CC	GO:0012505	TRUE	endomembrane system	1738	14184	0.000849803	255	AT2G22425,AT4G40042,AT1G21070,AT1G76670,AT5G64260,AT1G61250,AT2G36460,AT5G03760,AT5G25100,AT3G62370,AT3G23820,AT1G34640,AT1G19310,AT5G07960,AT3G05000,AT4G26550,AT5G56020,AT5G62890,AT1G80510,AT1G45688,AT5G42860,AT5G10480,AT4G19640,AT5G45130,AT3G08530,AT3G11130,AT2G40070,AT3G11320,AT5G05820,AT5G19980,AT2G25520,AT4G32390,AT5G11230,AT5G25400,AT5G35160,AT2G18840,AT4G30260,AT5G42090,AT4G37650,AT4G37690…	Tanzania	SPFMV	12	downReg	Tanzania_SPFMV_12_downReg	TRUE	TRUE	endomembrane system	Tanzania_SPFMV_12_downRegv2	Cellular Component
GO:CC	GO:0005911	TRUE	cell-cell junction	632	14184	0.0100455	109	AT2G45710,AT3G61110,AT1G23290,AT1G70600,AT5G54160,AT5G09440,AT5G64260,AT2G36460,AT5G25100,AT1G49740,AT2G03505,AT2G42740,AT1G78570,AT3G14790,AT5G62890,AT1G48480,AT3G17840,AT3G08530,AT3G11130,AT3G55440,AT4G13510,AT4G13930,AT3G07320,AT3G54140,AT3G09200,AT3G27830,AT1G79550,AT1G56070,AT4G27270,AT3G16240,AT1G47128,AT2G27260,AT5G20950,AT5G15200,AT5G39850,AT4G30790,AT4G28050,AT4G14960,AT4G35100,AT1G60870…	Tanzania	SPFMV	12	downReg	Tanzania_SPFMV_12_downReg	TRUE	TRUE	cell-cell junction	Tanzania_SPFMV_12_downRegv2	Cellular Component
GO:MF	GO:0003735	TRUE	structural constituent of ribosome	305	14184	1.81485e-32	116	ATCG00750,AT2G45710,AT3G61110,AT3G61111,AT3G25920,AT1G23290,AT1G70600,AT4G30800,AT5G23740,AT2G43460,AT3G59540,AT2G42740,AT3G58700,AT4G18730,AT5G45775,AT2G18020,AT4G16720,AT4G17390,AT5G24510,AT2G43030,AT4G18100,AT5G46430,AT2G27710,AT2G27720,AT3G09200,AT3G60770,AT4G00100,AT3G27830,AT3G27840,AT3G27850,AT1G48630,AT1G52300,AT3G16080,AT3G22230,AT4G15000,AT2G34520,AT5G52650,AT1G26880,AT1G69620,AT5G15200…	Tanzania	SPFMV	12	downReg	Tanzania_SPFMV_12_downReg	TRUE	TRUE	structural constituent of ribosome	Tanzania_SPFMV_12_downRegv2	Molecular Function
GO:MF	GO:0003729	TRUE	mRNA binding	751	14184	5.4035e-12	155	ATCG00750,AT2G45710,AT3G61110,AT3G25920,AT1G23290,AT1G70600,ATCG00480,AT4G25630,AT3G15010,AT2G36460,AT4G30800,AT5G23740,AT3G03920,AT4G38680,AT5G18550,AT1G48410,AT3G54890,AT3G07810,AT2G42740,AT3G58700,AT4G18730,AT5G45775,AT2G18020,AT5G62670,AT5G38410,AT4G16720,AT4G17390,AT3G08530,AT2G43030,AT2G33410,AT4G18100,AT5G46430,AT5G58530,AT2G27710,AT2G27720,AT3G09200,AT4G00100,AT3G27830,AT3G27850,AT4G33010…	Tanzania	SPFMV	12	downReg	Tanzania_SPFMV_12_downReg	TRUE	TRUE	mRNA binding	Tanzania_SPFMV_12_downRegv2	Molecular Function
GO:BP	GO:0022613	TRUE	ribonucleoprotein complex biogenesis	262	14184	0.00104919	57	AT1G70200,AT4G25730,AT5G45990,AT1G43860,AT3G17170,AT2G24990,AT5G37350,AT5G06360,AT2G39390,AT3G09500,AT5G10070,AT3G09720,AT5G61770,AT4G01000,AT5G15750,AT3G15080,AT5G53770,AT3G03340,AT5G17440,AT3G49990,AT5G50110,AT4G31420,AT1G71430,AT5G08420,AT4G22285,AT4G22350,AT2G34570,AT3G19630,AT1G59760,AT5G39960,AT5G46420,AT1G66070,AT5G37475,AT1G80770,AT2G43190,AT1G56110,AT3G12860,AT1G80750,AT3G01160,AT5G18440…	Tanzania	SPFMV	12	upReg	Tanzania_SPFMV_12_upReg	TRUE	TRUE	ribonucleoprotein complex biogenesis	Tanzania_SPFMV_12_upRegv2	Biological Process
GO:CC	GO:0070603	TRUE	SWI/SNF superfamily-type complex	53	14184	0.0250278	19	AT5G55040,AT1G56460,AT2G47350,AT3G06660,AT1G75530,AT3G54350,AT5G12400,AT2G47210,AT1G65650,AT4G06634,AT3G17590,AT2G47620,AT3G57300,AT1G67780,AT5G38690,AT3G03460,AT1G20670,AT1G76380,AT5G13950	Tanzania	SPFMV	12	upReg	Tanzania_SPFMV_12_upReg	TRUE	TRUE	SWI/SNF superfamily-type complex	Tanzania_SPFMV_12_upRegv2	Cellular Component
GO:BP	GO:0006412	TRUE	translation	534	14184	1.73634e-05	90	ATCG00750,AT4G30800,AT5G23740,AT2G42710,AT2G27710,AT2G27720,AT2G45710,AT3G61110,AT3G61111,AT3G27830,AT3G27840,AT3G27850,AT5G55550,AT1G26880,AT1G69620,AT1G48350,AT2G16930,AT5G15220,AT4G39630,AT5G27700,AT3G05560,AT5G27770,AT1G48830,AT3G02560,AT5G16130,AT1G23290,AT1G70600,AT1G64510,AT5G20180,AT5G24510,AT5G14320,AT5G60670,AT1G26910,AT4G18100,AT5G46430,AT5G35530,AT2G40510,AT2G40590,AT5G67510,AT1G57660…	Tanzania	SPFMV	3	downReg	Tanzania_SPFMV_3_downReg	TRUE	TRUE	translation	Tanzania_SPFMV_3_downRegv2	Biological Process
GO:CC	GO:0044391	TRUE	ribosomal subunit	197	14184	5.63393e-20	68	AT4G30800,AT2G42710,AT2G27710,AT2G27720,AT2G45710,AT3G61110,AT3G27830,AT3G27840,AT3G27850,AT1G69620,AT5G27700,AT3G05560,AT5G27770,AT1G48830,AT3G02560,AT5G16130,AT1G23290,AT1G70600,AT5G60670,AT4G18100,AT5G46430,AT5G35530,AT2G40510,AT2G40590,AT5G67510,AT1G57660,AT1G57860,AT5G15200,AT5G39850,AT3G22230,AT4G15000,AT2G43460,AT3G59540,AT1G72370,AT2G18020,AT4G16720,AT4G17390,AT1G41880,AT1G74270,AT3G55750…	Tanzania	SPFMV	3	downReg	Tanzania_SPFMV_3_downReg	TRUE	TRUE	ribosomal subunit	Tanzania_SPFMV_3_downRegv2	Cellular Component
GO:CC	GO:0016020	TRUE	membrane	4863	14184	5.44325e-06	522	AT1G49140,AT3G18410,AT4G33440,AT5G36930,AT5G60630,AT1G51790,AT4G37980,AT4G37990,AT2G22425,AT4G40042,AT1G21070,AT1G76670,AT1G76580,AT2G20520,AT2G42590,AT2G42770,AT5G64440,AT4G22130,AT4G05020,AT1G30070,AT5G18970,AT2G34300,AT4G30800,AT3G62370,AT5G12010,AT4G39090,AT3G12060,AT5G06700,AT3G03920,AT4G35080,AT3G23820,AT2G44080,AT4G24520,AT4G37310,AT1G75500,AT1G34340,AT5G07830,AT5G61250,AT2G03505,AT3G16240…	Tanzania	SPFMV	3	downReg	Tanzania_SPFMV_3_downReg	TRUE	TRUE	membrane	Tanzania_SPFMV_3_downRegv2	Cellular Component
GO:CC	GO:0005794	TRUE	Golgi apparatus	855	14184	0.000163274	124	AT1G21070,AT1G76670,AT5G64440,AT5G64260,AT1G61850,AT2G34300,AT3G62370,AT5G06700,AT3G23820,AT3G16240,AT5G20680,AT3G21190,AT4G03560,AT4G28320,AT3G58790,AT1G52420,AT3G15940,AT3G08530,AT3G11130,AT3G11320,AT5G05820,AT2G39400,AT2G39410,AT2G39420,AT2G25520,AT4G32390,AT5G11230,AT5G25400,AT5G35160,AT4G30996,AT2G18840,AT4G30260,AT2G18960,AT4G30190,AT1G71070,AT4G38220,AT4G08810,AT2G47770,AT1G57620,AT2G40380…	Tanzania	SPFMV	3	downReg	Tanzania_SPFMV_3_downReg	TRUE	TRUE	Golgi apparatus	Tanzania_SPFMV_3_downRegv2	Cellular Component
GO:CC	GO:0005911	TRUE	cell-cell junction	632	14184	0.00114006	96	AT5G54160,AT5G09440,AT5G64260,AT2G34300,AT1G49740,AT2G03505,AT3G16240,AT1G78570,AT3G14790,AT1G48480,AT3G17840,AT3G08530,AT3G11130,AT2G10940,AT2G18960,AT4G30190,AT5G57350,AT4G13940,AT4G13930,AT2G28790,AT2G45710,AT3G61110,AT3G28715,AT3G27830,AT5G56030,AT1G42470,AT2G27260,AT5G20950,AT3G46830,AT1G75820,AT4G14960,AT4G35100,AT1G60870,AT3G60190,AT1G41830,AT1G76160,AT3G05560,AT4G12650,AT2G42910,AT5G16130…	Tanzania	SPFMV	3	downReg	Tanzania_SPFMV_3_downReg	TRUE	TRUE	cell-cell junction	Tanzania_SPFMV_3_downRegv2	Cellular Component
GO:MF	GO:0003735	TRUE	structural constituent of ribosome	305	14184	3.05686e-19	86	ATCG00750,AT4G30800,AT5G23740,AT2G42710,AT3G17820,AT2G27710,AT2G27720,AT2G45710,AT3G61110,AT3G61111,AT3G27830,AT3G27840,AT3G27850,AT1G26880,AT1G69620,AT1G48350,AT2G16930,AT5G15220,AT5G27700,AT3G05560,AT5G27770,AT1G48830,AT3G02560,AT5G16130,AT1G23290,AT1G70600,AT1G64510,AT5G20180,AT5G24510,AT5G14320,AT5G60670,AT1G26910,AT4G18100,AT5G46430,AT5G35530,AT2G40510,AT2G40590,AT5G67510,AT1G57660,AT1G57860…	Tanzania	SPFMV	3	downReg	Tanzania_SPFMV_3_downReg	TRUE	TRUE	structural constituent of ribosome	Tanzania_SPFMV_3_downRegv2	Molecular Function
GO:MF	GO:0046527	TRUE	glucosyltransferase activity	113	14184	4.47024e-05	32	AT2G15480,AT2G15490,AT4G34131,AT4G34138,AT1G73370,AT5G14860,AT3G03050,AT2G36750,AT2G36760,AT2G36770,AT2G36780,AT2G36790,AT2G36800,AT2G28080,AT4G32410,AT2G43820,AT2G43840,AT4G39350,AT5G09870,AT5G64740,AT1G24100,AT3G21750,AT3G21800,AT4G14090,AT4G15550,AT2G36870,AT4G37800,AT5G65730,AT5G44030,AT4G03210,AT2G06850,AT5G13870	Tanzania	SPFMV	3	downReg	Tanzania_SPFMV_3_downReg	TRUE	TRUE	glucosyltransferase activity	Tanzania_SPFMV_3_downRegv2	Molecular Function
GO:MF	GO:0003729	TRUE	mRNA binding	751	14184	0.0099569	106	ATCG00750,AT4G30800,AT5G23740,AT3G03920,AT2G42710,AT5G38410,AT3G08530,AT3G04500,AT3G23810,AT4G13940,AT5G58530,AT2G27710,AT2G27720,AT2G45710,AT3G61110,AT3G27830,AT3G27850,AT4G26650,AT5G55550,AT5G56030,AT1G26880,AT1G69620,AT2G24420,AT4G31340,AT1G29250,AT2G34160,AT4G35100,AT2G35635,AT1G29910,AT1G29920,AT1G29930,AT2G34420,AT3G05560,AT5G27770,AT4G11060,AT1G48830,AT3G02560,AT5G16130,AT1G23290,AT1G70600…	Tanzania	SPFMV	3	downReg	Tanzania_SPFMV_3_downReg	TRUE	TRUE	mRNA binding	Tanzania_SPFMV_3_downRegv2	Molecular Function
GO:BP	GO:0006412	TRUE	translation	534	14184	1.60691e-05	100	AT3G25920,AT4G30800,AT5G23740,AT1G78630,AT1G48410,AT1G54290,AT5G24510,AT2G43030,AT2G27710,AT2G27720,AT2G45710,AT3G61110,AT3G61111,AT1G52300,AT3G16080,AT1G74970,AT2G24090,AT5G43150,AT1G48350,AT2G16930,AT5G15220,AT5G27700,AT5G63190,AT1G23290,AT1G70600,AT5G02160,AT2G18400,AT5G14320,AT4G11175,AT1G26910,AT2G36885,AT2G36160,AT3G11510,ATCG00750,AT2G09990,AT3G04230,AT5G18380,AT5G35530,AT2G40510,AT2G40590…	Tanzania	SPFMV	6	downReg	Tanzania_SPFMV_6_downReg	TRUE	TRUE	translation	Tanzania_SPFMV_6_downRegv2	Biological Process
GO:CC	GO:0022626	TRUE	cytosolic ribosome	229	14184	3.83795e-18	77	AT4G30800,AT3G17820,AT5G38410,AT5G24510,AT5G35630,AT2G27710,AT2G27720,AT2G45710,AT3G61110,AT1G52300,AT3G16080,AT3G25860,AT5G27700,AT5G13510,AT1G23290,AT1G70600,AT1G20630,AT4G35090,AT5G52650,AT2G36160,AT3G11510,AT2G09990,AT3G04230,AT5G18380,AT5G35530,AT2G40510,AT2G40590,AT5G67510,AT2G21580,AT4G39200,AT1G57660,AT1G57860,AT5G15200,AT3G22230,AT4G15000,AT2G43460,AT3G59540,AT1G48830,AT3G02560,AT5G16130…	Tanzania	SPFMV	6	downReg	Tanzania_SPFMV_6_downReg	TRUE	TRUE	cytosolic ribosome	Tanzania_SPFMV_6_downRegv2	Cellular Component
GO:CC	GO:0016020	TRUE	membrane	4863	14184	2.89484e-08	609	AT3G15760,AT1G49140,AT3G18410,AT5G64040,AT5G60630,AT4G10330,AT2G22425,AT4G40042,AT1G21070,AT1G76670,AT2G20520,AT2G42590,AT3G02430,AT4G22130,AT4G05020,AT4G21060,AT1G30380,AT3G44150,AT2G35960,AT2G35970,AT5G06330,AT5G19070,AT2G36460,AT5G18970,AT4G30800,AT2G02040,AT5G12010,AT1G53100,AT3G15350,AT4G27480,AT1G78620,AT1G61520,AT4G17170,AT4G34050,AT4G39090,AT4G38680,AT2G16700,AT4G35080,AT2G44080,AT2G44060…	Tanzania	SPFMV	6	downReg	Tanzania_SPFMV_6_downReg	TRUE	TRUE	membrane	Tanzania_SPFMV_6_downRegv2	Cellular Component
GO:CC	GO:0009522	TRUE	photosystem I	35	14184	3.86254e-05	18	AT5G64040,AT1G30380,AT1G61520,AT3G54890,AT2G05070,AT3G27690,AT5G54270,AT4G10340,AT4G12800,AT5G01530,AT1G29910,AT1G29920,AT1G29930,AT2G34420,AT2G34430,ATCG00350,AT1G52230,AT3G16140	Tanzania	SPFMV	6	downReg	Tanzania_SPFMV_6_downReg	TRUE	TRUE	photosystem I	Tanzania_SPFMV_6_downRegv2	Cellular Component
GO:CC	GO:0005773	TRUE	vacuole	789	14184	0.0241455	122	AT2G02040,AT5G12010,AT4G17170,AT2G21430,AT4G39090,AT3G16240,AT2G05070,AT4G11290,AT4G24690,AT5G62890,AT3G23760,AT4G14100,AT5G14570,AT5G45130,AT3G11130,AT4G01470,AT3G61790,AT5G61820,AT3G15580,AT2G47160,AT2G33120,AT5G60360,AT1G22750,AT3G25780,AT5G67500,AT5G14120,AT5G20650,AT4G23710,AT1G19910,AT1G19450,AT1G75220,AT1G47128,AT1G20850,AT2G21530,AT4G21105,AT4G11680,AT1G75820,AT4G14960,AT4G20150,AT4G35100…	Tanzania	SPFMV	6	downReg	Tanzania_SPFMV_6_downReg	TRUE	TRUE	vacuole	Tanzania_SPFMV_6_downRegv2	Cellular Component
GO:MF	GO:0003735	TRUE	structural constituent of ribosome	305	14184	6.55818e-18	91	AT3G25920,AT4G30800,AT5G23740,AT1G78630,AT3G17820,AT5G24510,AT2G43030,AT2G27710,AT2G27720,AT2G45710,AT3G61110,AT3G61111,AT1G52300,AT3G16080,AT1G74970,AT2G24090,AT1G48350,AT2G16930,AT5G15220,AT5G27700,AT1G23290,AT1G70600,AT2G18400,AT5G14320,AT5G52650,AT1G26910,AT2G36160,AT3G11510,ATCG00750,AT2G09990,AT3G04230,AT5G18380,AT5G35530,AT2G40510,AT2G40590,AT5G67510,AT2G21580,AT4G39200,AT1G57660,AT1G57860…	Tanzania	SPFMV	6	downReg	Tanzania_SPFMV_6_downReg	TRUE	TRUE	structural constituent of ribosome	Tanzania_SPFMV_6_downRegv2	Molecular Function
GO:MF	GO:0003729	TRUE	mRNA binding	751	14184	8.21375e-06	130	AT3G25920,AT3G15010,AT2G36460,AT4G30800,AT5G23740,AT1G78630,AT1G61520,AT4G38680,AT1G48410,AT3G54890,AT2G05070,AT3G27690,AT1G54290,AT5G38410,AT3G08530,AT5G20250,AT2G43030,AT2G33410,AT5G35630,AT2G27710,AT2G27720,AT2G45710,AT3G61110,AT4G27440,AT5G54190,AT4G33010,AT1G79040,AT1G52300,AT3G16080,AT1G74970,AT4G09650,AT2G13360,AT2G42520,AT4G10340,AT4G12800,AT2G24090,AT4G35100,AT3G13224,AT5G01530,AT5G13630…	Tanzania	SPFMV	6	downReg	Tanzania_SPFMV_6_downReg	TRUE	TRUE	mRNA binding	Tanzania_SPFMV_6_downRegv2	Molecular Function
GO:MF	GO:0016168	TRUE	chlorophyll binding	31	14184	0.00295734	15	AT1G61520,AT3G54890,AT2G05070,AT3G27690,AT5G54270,AT4G10340,AT4G17600,AT5G47110,AT5G01530,AT1G29910,AT1G29920,AT1G29930,AT2G34420,AT2G34430,ATCG00350	Tanzania	SPFMV	6	downReg	Tanzania_SPFMV_6_downReg	TRUE	TRUE	chlorophyll binding	Tanzania_SPFMV_6_downRegv2	Molecular Function
GO:BP	GO:0022613	TRUE	ribonucleoprotein complex biogenesis	262	14184	3.98005e-12	63	AT1G70200,AT4G28200,AT1G54380,AT2G01250,AT2G44120,AT3G13580,AT2G24990,AT5G37350,AT1G55140,AT3G13740,AT5G06360,AT2G32415,AT2G39670,AT2G39390,AT3G09500,AT5G10070,AT5G25780,AT5G27640,AT4G04940,AT3G09720,AT3G06530,AT5G61770,AT5G15750,AT2G17510,AT3G21540,AT5G25754,AT5G25757,AT5G53770,AT2G39140,AT3G49990,AT5G50110,AT1G71430,AT3G19630,AT1G59760,AT3G03710,AT5G39960,AT5G46420,AT1G80770,AT1G80750,AT1G01040…	Tanzania	SPFMV	6	upReg	Tanzania_SPFMV_6_upReg	TRUE	TRUE	ribonucleoprotein complex biogenesis	Tanzania_SPFMV_6_upRegv2	Biological Process
GO:BP	GO:0090304	TRUE	nucleic acid metabolic process	2229	14184	0.00492814	232	AT1G70200,AT5G66180,AT1G20910,AT1G76510,AT1G79270,AT4G28200,AT4G17020,AT3G62120,AT4G18465,AT5G58003,AT3G17740,AT5G47680,AT4G31880,AT1G80745,AT3G15420,AT2G41310,AT4G38130,AT2G43370,AT3G11710,AT2G31970,AT1G54380,AT2G01250,AT2G44120,AT3G13580,AT2G29540,AT3G47610,AT1G55140,AT3G13740,AT5G06360,AT3G59040,AT2G32415,AT2G20570,AT1G78600,AT4G28590,AT4G26720,AT5G55260,AT3G13180,AT1G54490,AT5G10630,AT1G48580…	Tanzania	SPFMV	6	upReg	Tanzania_SPFMV_6_upReg	TRUE	TRUE	nucleic acid metabolic process	Tanzania_SPFMV_6_upRegv2	Biological Process
GO:BP	GO:0006399	TRUE	tRNA metabolic process	149	14184	0.0343299	30	AT3G62120,AT5G47680,AT3G11710,AT2G22400,AT4G40000,AT4G36390,AT2G39670,AT5G35400,AT1G49540,AT1G48520,AT1G34150,AT1G51310,AT5G38830,AT2G15820,AT1G44835,AT3G19630,AT3G26410,AT3G03710,AT1G20370,AT1G76120,AT2G32230,AT5G27470,AT4G39280,AT1G28090,AT1G20410,AT2G40570,AT3G04600,AT1G72090,AT2G31580,AT1G22660	Tanzania	SPFMV	6	upReg	Tanzania_SPFMV_6_upReg	TRUE	TRUE	tRNA metabolic process	Tanzania_SPFMV_6_upRegv2	Biological Process
GO:MF	GO:0008194	TRUE	UDP-glycosyltransferase activity	179	14184	5.37279e-06	41	AT2G43820,AT2G43840,AT1G43620,AT2G29710,AT2G29730,AT2G29740,AT2G29750,AT1G78580,AT1G55850,AT1G77130,AT2G31750,AT2G31790,AT2G15480,AT2G15490,AT4G34131,AT4G34138,AT1G50580,AT1G64910,AT1G64920,AT2G22930,AT3G29630,AT4G09500,AT4G27560,AT4G27570,AT5G53990,AT5G54010,AT5G54060,AT4G14090,AT4G15550,AT3G21750,AT3G21760,AT3G21780,AT3G21800,AT4G15260,AT3G01180,AT2G36750,AT2G36760,AT2G36770,AT2G36780,AT2G36790…	Tanzania	SPFMV	6	upReg	Tanzania_SPFMV_6_upReg	TRUE	TRUE	UDP-glycosyltransferase activity	Tanzania_SPFMV_6_upRegv2	Molecular Function
GO:MF	GO:0140640	TRUE	catalytic activity, acting on a nucleic acid	494	14184	0.000102934	76	AT5G66180,AT3G62120,AT4G18465,AT5G47680,AT3G11710,AT2G29540,AT1G55140,AT3G13740,AT2G32415,AT3G13180,AT1G54490,AT5G37140,AT2G22400,AT4G40000,AT2G46420,AT3G61700,AT2G39670,AT5G35400,AT5G10070,AT3G09720,AT4G14790,AT1G48520,AT5G38290,AT2G17510,AT1G78650,AT2G26200,AT1G48650,AT1G73875,AT5G51280,AT3G21300,AT5G50110,AT1G60620,AT1G60850,AT3G60500,AT1G51310,AT2G38770,AT1G50510,AT5G38830,AT1G44835,AT3G19630…	Tanzania	SPFMV	6	upReg	Tanzania_SPFMV_6_upReg	TRUE	TRUE	catalytic activity, acting on a nucleic acid	Tanzania_SPFMV_6_upRegv2	Molecular Function
GO:BP	GO:0006412	TRUE	translation	534	14184	1.8723e-17	134	ATCG00750,AT2G45710,AT3G61110,AT3G61111,AT3G25920,AT1G23290,AT1G70600,AT4G30800,AT5G23740,AT2G43460,AT3G59540,AT1G48410,AT2G42740,AT3G58700,AT4G18730,AT5G45775,AT2G18020,AT4G16720,AT4G17390,AT5G24510,AT2G43030,AT4G18100,AT5G46430,AT2G27710,AT2G27720,AT3G60770,AT4G00100,AT3G27830,AT3G27840,AT3G27850,AT1G48630,AT1G56070,AT1G52300,AT3G16080,AT3G22230,AT4G15000,AT4G34590,AT2G34520,AT1G26880,AT1G69620…	Tanzania	SPVD	12	downReg	Tanzania_SPVD_12_downReg	TRUE	TRUE	translation	Tanzania_SPVD_12_downRegv2	Biological Process
GO:BP	GO:0008643	TRUE	carbohydrate transport	98	14184	0.000680677	31	AT1G21070,AT1G76670,AT3G11320,AT5G05820,AT1G67300,AT5G19980,AT2G25520,AT4G32390,AT5G11230,AT5G25400,AT2G13100,AT2G18840,AT4G30260,AT1G22710,AT5G06170,AT1G79820,AT1G09960,AT3G01550,AT3G10290,AT5G04160,AT1G34020,AT4G09810,AT5G54800,AT1G48230,AT3G17430,AT1G19450,AT1G75220,AT5G46110,AT5G65650,AT1G77610,AT3G57990	Tanzania	SPVD	12	downReg	Tanzania_SPVD_12_downReg	TRUE	TRUE	carbohydrate transport	Tanzania_SPVD_12_downRegv2	Biological Process
GO:CC	GO:0022626	TRUE	cytosolic ribosome	229	14184	4.32937e-31	97	AT2G45710,AT3G61110,AT1G23290,AT1G70600,AT4G30800,AT2G43460,AT3G59540,AT2G42740,AT3G58700,AT4G18730,AT5G45775,AT2G18020,AT5G38410,AT4G16720,AT4G17390,AT5G24510,AT4G18100,AT5G46430,AT2G27710,AT2G27720,AT1G34430,AT3G09200,AT3G60770,AT4G00100,AT1G48630,AT1G52300,AT3G16080,AT3G22230,AT4G15000,AT3G25860,AT5G52650,AT1G69620,AT5G15200,AT2G36160,AT3G11510,AT5G27700,AT1G32990,AT2G09990,AT3G04230,AT5G18380…	Tanzania	SPVD	12	downReg	Tanzania_SPVD_12_downReg	TRUE	TRUE	cytosolic ribosome	Tanzania_SPVD_12_downRegv2	Cellular Component
GO:CC	GO:0016020	TRUE	membrane	4863	14184	3.22391e-09	650	AT3G15760,AT1G49140,AT3G18410,ATCG00480,AT5G60630,AT4G10330,AT2G40610,AT2G22425,AT4G40042,AT1G21070,AT1G76670,AT2G42590,AT2G42770,AT1G77700,AT5G13390,AT4G22130,AT1G61250,AT1G30380,AT2G35960,AT2G35970,AT5G06330,AT2G36460,AT5G03760,AT5G25100,AT3G22570,AT4G30800,AT3G62370,AT5G12010,AT1G53100,AT3G15350,AT4G27480,AT4G34050,AT2G26500,AT4G39090,AT3G03920,AT4G38680,AT4G35080,AT3G47550,AT3G59520,AT3G23820…	Tanzania	SPVD	12	downReg	Tanzania_SPVD_12_downReg	TRUE	TRUE	membrane	Tanzania_SPVD_12_downRegv2	Cellular Component
GO:CC	GO:0012505	TRUE	endomembrane system	1738	14184	0.000849803	255	AT2G22425,AT4G40042,AT1G21070,AT1G76670,AT5G64260,AT1G61250,AT2G36460,AT5G03760,AT5G25100,AT3G62370,AT3G23820,AT1G34640,AT1G19310,AT5G07960,AT3G05000,AT4G26550,AT5G56020,AT5G62890,AT1G80510,AT1G45688,AT5G42860,AT5G10480,AT4G19640,AT5G45130,AT3G08530,AT3G11130,AT2G40070,AT3G11320,AT5G05820,AT5G19980,AT2G25520,AT4G32390,AT5G11230,AT5G25400,AT5G35160,AT2G18840,AT4G30260,AT5G42090,AT4G37650,AT4G37690…	Tanzania	SPVD	12	downReg	Tanzania_SPVD_12_downReg	TRUE	TRUE	endomembrane system	Tanzania_SPVD_12_downRegv2	Cellular Component
GO:CC	GO:0005911	TRUE	cell-cell junction	632	14184	0.0100455	109	AT2G45710,AT3G61110,AT1G23290,AT1G70600,AT5G54160,AT5G09440,AT5G64260,AT2G36460,AT5G25100,AT1G49740,AT2G03505,AT2G42740,AT1G78570,AT3G14790,AT5G62890,AT1G48480,AT3G17840,AT3G08530,AT3G11130,AT3G55440,AT4G13510,AT4G13930,AT3G07320,AT3G54140,AT3G09200,AT3G27830,AT1G79550,AT1G56070,AT4G27270,AT3G16240,AT1G47128,AT2G27260,AT5G20950,AT5G15200,AT5G39850,AT4G30790,AT4G28050,AT4G14960,AT4G35100,AT1G60870…	Tanzania	SPVD	12	downReg	Tanzania_SPVD_12_downReg	TRUE	TRUE	cell-cell junction	Tanzania_SPVD_12_downRegv2	Cellular Component
GO:MF	GO:0003735	TRUE	structural constituent of ribosome	305	14184	1.81485e-32	116	ATCG00750,AT2G45710,AT3G61110,AT3G61111,AT3G25920,AT1G23290,AT1G70600,AT4G30800,AT5G23740,AT2G43460,AT3G59540,AT2G42740,AT3G58700,AT4G18730,AT5G45775,AT2G18020,AT4G16720,AT4G17390,AT5G24510,AT2G43030,AT4G18100,AT5G46430,AT2G27710,AT2G27720,AT3G09200,AT3G60770,AT4G00100,AT3G27830,AT3G27840,AT3G27850,AT1G48630,AT1G52300,AT3G16080,AT3G22230,AT4G15000,AT2G34520,AT5G52650,AT1G26880,AT1G69620,AT5G15200…	Tanzania	SPVD	12	downReg	Tanzania_SPVD_12_downReg	TRUE	TRUE	structural constituent of ribosome	Tanzania_SPVD_12_downRegv2	Molecular Function
GO:MF	GO:0003729	TRUE	mRNA binding	751	14184	5.4035e-12	155	ATCG00750,AT2G45710,AT3G61110,AT3G25920,AT1G23290,AT1G70600,ATCG00480,AT4G25630,AT3G15010,AT2G36460,AT4G30800,AT5G23740,AT3G03920,AT4G38680,AT5G18550,AT1G48410,AT3G54890,AT3G07810,AT2G42740,AT3G58700,AT4G18730,AT5G45775,AT2G18020,AT5G62670,AT5G38410,AT4G16720,AT4G17390,AT3G08530,AT2G43030,AT2G33410,AT4G18100,AT5G46430,AT5G58530,AT2G27710,AT2G27720,AT3G09200,AT4G00100,AT3G27830,AT3G27850,AT4G33010…	Tanzania	SPVD	12	downReg	Tanzania_SPVD_12_downReg	TRUE	TRUE	mRNA binding	Tanzania_SPVD_12_downRegv2	Molecular Function
GO:BP	GO:0022613	TRUE	ribonucleoprotein complex biogenesis	262	14184	0.00104919	57	AT1G70200,AT4G25730,AT5G45990,AT1G43860,AT3G17170,AT2G24990,AT5G37350,AT5G06360,AT2G39390,AT3G09500,AT5G10070,AT3G09720,AT5G61770,AT4G01000,AT5G15750,AT3G15080,AT5G53770,AT3G03340,AT5G17440,AT3G49990,AT5G50110,AT4G31420,AT1G71430,AT5G08420,AT4G22285,AT4G22350,AT2G34570,AT3G19630,AT1G59760,AT5G39960,AT5G46420,AT1G66070,AT5G37475,AT1G80770,AT2G43190,AT1G56110,AT3G12860,AT1G80750,AT3G01160,AT5G18440…	Tanzania	SPVD	12	upReg	Tanzania_SPVD_12_upReg	TRUE	TRUE	ribonucleoprotein complex biogenesis	Tanzania_SPVD_12_upRegv2	Biological Process
GO:CC	GO:0070603	TRUE	SWI/SNF superfamily-type complex	53	14184	0.0250278	19	AT5G55040,AT1G56460,AT2G47350,AT3G06660,AT1G75530,AT3G54350,AT5G12400,AT2G47210,AT1G65650,AT4G06634,AT3G17590,AT2G47620,AT3G57300,AT1G67780,AT5G38690,AT3G03460,AT1G20670,AT1G76380,AT5G13950	Tanzania	SPVD	12	upReg	Tanzania_SPVD_12_upReg	TRUE	TRUE	SWI/SNF superfamily-type complex	Tanzania_SPVD_12_upRegv2	Cellular Component
GO:BP	GO:0006412	TRUE	translation	534	14184	1.73634e-05	90	ATCG00750,AT4G30800,AT5G23740,AT2G42710,AT2G27710,AT2G27720,AT2G45710,AT3G61110,AT3G61111,AT3G27830,AT3G27840,AT3G27850,AT5G55550,AT1G26880,AT1G69620,AT1G48350,AT2G16930,AT5G15220,AT4G39630,AT5G27700,AT3G05560,AT5G27770,AT1G48830,AT3G02560,AT5G16130,AT1G23290,AT1G70600,AT1G64510,AT5G20180,AT5G24510,AT5G14320,AT5G60670,AT1G26910,AT4G18100,AT5G46430,AT5G35530,AT2G40510,AT2G40590,AT5G67510,AT1G57660…	Tanzania	SPVD	3	downReg	Tanzania_SPVD_3_downReg	TRUE	TRUE	translation	Tanzania_SPVD_3_downRegv2	Biological Process
GO:CC	GO:0044391	TRUE	ribosomal subunit	197	14184	5.63393e-20	68	AT4G30800,AT2G42710,AT2G27710,AT2G27720,AT2G45710,AT3G61110,AT3G27830,AT3G27840,AT3G27850,AT1G69620,AT5G27700,AT3G05560,AT5G27770,AT1G48830,AT3G02560,AT5G16130,AT1G23290,AT1G70600,AT5G60670,AT4G18100,AT5G46430,AT5G35530,AT2G40510,AT2G40590,AT5G67510,AT1G57660,AT1G57860,AT5G15200,AT5G39850,AT3G22230,AT4G15000,AT2G43460,AT3G59540,AT1G72370,AT2G18020,AT4G16720,AT4G17390,AT1G41880,AT1G74270,AT3G55750…	Tanzania	SPVD	3	downReg	Tanzania_SPVD_3_downReg	TRUE	TRUE	ribosomal subunit	Tanzania_SPVD_3_downRegv2	Cellular Component
GO:CC	GO:0016020	TRUE	membrane	4863	14184	5.44325e-06	522	AT1G49140,AT3G18410,AT4G33440,AT5G36930,AT5G60630,AT1G51790,AT4G37980,AT4G37990,AT2G22425,AT4G40042,AT1G21070,AT1G76670,AT1G76580,AT2G20520,AT2G42590,AT2G42770,AT5G64440,AT4G22130,AT4G05020,AT1G30070,AT5G18970,AT2G34300,AT4G30800,AT3G62370,AT5G12010,AT4G39090,AT3G12060,AT5G06700,AT3G03920,AT4G35080,AT3G23820,AT2G44080,AT4G24520,AT4G37310,AT1G75500,AT1G34340,AT5G07830,AT5G61250,AT2G03505,AT3G16240…	Tanzania	SPVD	3	downReg	Tanzania_SPVD_3_downReg	TRUE	TRUE	membrane	Tanzania_SPVD_3_downRegv2	Cellular Component
GO:CC	GO:0005794	TRUE	Golgi apparatus	855	14184	0.000163274	124	AT1G21070,AT1G76670,AT5G64440,AT5G64260,AT1G61850,AT2G34300,AT3G62370,AT5G06700,AT3G23820,AT3G16240,AT5G20680,AT3G21190,AT4G03560,AT4G28320,AT3G58790,AT1G52420,AT3G15940,AT3G08530,AT3G11130,AT3G11320,AT5G05820,AT2G39400,AT2G39410,AT2G39420,AT2G25520,AT4G32390,AT5G11230,AT5G25400,AT5G35160,AT4G30996,AT2G18840,AT4G30260,AT2G18960,AT4G30190,AT1G71070,AT4G38220,AT4G08810,AT2G47770,AT1G57620,AT2G40380…	Tanzania	SPVD	3	downReg	Tanzania_SPVD_3_downReg	TRUE	TRUE	Golgi apparatus	Tanzania_SPVD_3_downRegv2	Cellular Component
GO:CC	GO:0005911	TRUE	cell-cell junction	632	14184	0.00114006	96	AT5G54160,AT5G09440,AT5G64260,AT2G34300,AT1G49740,AT2G03505,AT3G16240,AT1G78570,AT3G14790,AT1G48480,AT3G17840,AT3G08530,AT3G11130,AT2G10940,AT2G18960,AT4G30190,AT5G57350,AT4G13940,AT4G13930,AT2G28790,AT2G45710,AT3G61110,AT3G28715,AT3G27830,AT5G56030,AT1G42470,AT2G27260,AT5G20950,AT3G46830,AT1G75820,AT4G14960,AT4G35100,AT1G60870,AT3G60190,AT1G41830,AT1G76160,AT3G05560,AT4G12650,AT2G42910,AT5G16130…	Tanzania	SPVD	3	downReg	Tanzania_SPVD_3_downReg	TRUE	TRUE	cell-cell junction	Tanzania_SPVD_3_downRegv2	Cellular Component
GO:MF	GO:0003735	TRUE	structural constituent of ribosome	305	14184	3.05686e-19	86	ATCG00750,AT4G30800,AT5G23740,AT2G42710,AT3G17820,AT2G27710,AT2G27720,AT2G45710,AT3G61110,AT3G61111,AT3G27830,AT3G27840,AT3G27850,AT1G26880,AT1G69620,AT1G48350,AT2G16930,AT5G15220,AT5G27700,AT3G05560,AT5G27770,AT1G48830,AT3G02560,AT5G16130,AT1G23290,AT1G70600,AT1G64510,AT5G20180,AT5G24510,AT5G14320,AT5G60670,AT1G26910,AT4G18100,AT5G46430,AT5G35530,AT2G40510,AT2G40590,AT5G67510,AT1G57660,AT1G57860…	Tanzania	SPVD	3	downReg	Tanzania_SPVD_3_downReg	TRUE	TRUE	structural constituent of ribosome	Tanzania_SPVD_3_downRegv2	Molecular Function
GO:MF	GO:0046527	TRUE	glucosyltransferase activity	113	14184	4.47024e-05	32	AT2G15480,AT2G15490,AT4G34131,AT4G34138,AT1G73370,AT5G14860,AT3G03050,AT2G36750,AT2G36760,AT2G36770,AT2G36780,AT2G36790,AT2G36800,AT2G28080,AT4G32410,AT2G43820,AT2G43840,AT4G39350,AT5G09870,AT5G64740,AT1G24100,AT3G21750,AT3G21800,AT4G14090,AT4G15550,AT2G36870,AT4G37800,AT5G65730,AT5G44030,AT4G03210,AT2G06850,AT5G13870	Tanzania	SPVD	3	downReg	Tanzania_SPVD_3_downReg	TRUE	TRUE	glucosyltransferase activity	Tanzania_SPVD_3_downRegv2	Molecular Function
GO:MF	GO:0003729	TRUE	mRNA binding	751	14184	0.0099569	106	ATCG00750,AT4G30800,AT5G23740,AT3G03920,AT2G42710,AT5G38410,AT3G08530,AT3G04500,AT3G23810,AT4G13940,AT5G58530,AT2G27710,AT2G27720,AT2G45710,AT3G61110,AT3G27830,AT3G27850,AT4G26650,AT5G55550,AT5G56030,AT1G26880,AT1G69620,AT2G24420,AT4G31340,AT1G29250,AT2G34160,AT4G35100,AT2G35635,AT1G29910,AT1G29920,AT1G29930,AT2G34420,AT3G05560,AT5G27770,AT4G11060,AT1G48830,AT3G02560,AT5G16130,AT1G23290,AT1G70600…	Tanzania	SPVD	3	downReg	Tanzania_SPVD_3_downReg	TRUE	TRUE	mRNA binding	Tanzania_SPVD_3_downRegv2	Molecular Function
GO:BP	GO:0006412	TRUE	translation	534	14184	1.60691e-05	100	AT3G25920,AT4G30800,AT5G23740,AT1G78630,AT1G48410,AT1G54290,AT5G24510,AT2G43030,AT2G27710,AT2G27720,AT2G45710,AT3G61110,AT3G61111,AT1G52300,AT3G16080,AT1G74970,AT2G24090,AT5G43150,AT1G48350,AT2G16930,AT5G15220,AT5G27700,AT5G63190,AT1G23290,AT1G70600,AT5G02160,AT2G18400,AT5G14320,AT4G11175,AT1G26910,AT2G36885,AT2G36160,AT3G11510,ATCG00750,AT2G09990,AT3G04230,AT5G18380,AT5G35530,AT2G40510,AT2G40590…	Tanzania	SPVD	6	downReg	Tanzania_SPVD_6_downReg	TRUE	TRUE	translation	Tanzania_SPVD_6_downRegv2	Biological Process
GO:CC	GO:0022626	TRUE	cytosolic ribosome	229	14184	3.83795e-18	77	AT4G30800,AT3G17820,AT5G38410,AT5G24510,AT5G35630,AT2G27710,AT2G27720,AT2G45710,AT3G61110,AT1G52300,AT3G16080,AT3G25860,AT5G27700,AT5G13510,AT1G23290,AT1G70600,AT1G20630,AT4G35090,AT5G52650,AT2G36160,AT3G11510,AT2G09990,AT3G04230,AT5G18380,AT5G35530,AT2G40510,AT2G40590,AT5G67510,AT2G21580,AT4G39200,AT1G57660,AT1G57860,AT5G15200,AT3G22230,AT4G15000,AT2G43460,AT3G59540,AT1G48830,AT3G02560,AT5G16130…	Tanzania	SPVD	6	downReg	Tanzania_SPVD_6_downReg	TRUE	TRUE	cytosolic ribosome	Tanzania_SPVD_6_downRegv2	Cellular Component
GO:CC	GO:0016020	TRUE	membrane	4863	14184	2.89484e-08	609	AT3G15760,AT1G49140,AT3G18410,AT5G64040,AT5G60630,AT4G10330,AT2G22425,AT4G40042,AT1G21070,AT1G76670,AT2G20520,AT2G42590,AT3G02430,AT4G22130,AT4G05020,AT4G21060,AT1G30380,AT3G44150,AT2G35960,AT2G35970,AT5G06330,AT5G19070,AT2G36460,AT5G18970,AT4G30800,AT2G02040,AT5G12010,AT1G53100,AT3G15350,AT4G27480,AT1G78620,AT1G61520,AT4G17170,AT4G34050,AT4G39090,AT4G38680,AT2G16700,AT4G35080,AT2G44080,AT2G44060…	Tanzania	SPVD	6	downReg	Tanzania_SPVD_6_downReg	TRUE	TRUE	membrane	Tanzania_SPVD_6_downRegv2	Cellular Component
GO:CC	GO:0009522	TRUE	photosystem I	35	14184	3.86254e-05	18	AT5G64040,AT1G30380,AT1G61520,AT3G54890,AT2G05070,AT3G27690,AT5G54270,AT4G10340,AT4G12800,AT5G01530,AT1G29910,AT1G29920,AT1G29930,AT2G34420,AT2G34430,ATCG00350,AT1G52230,AT3G16140	Tanzania	SPVD	6	downReg	Tanzania_SPVD_6_downReg	TRUE	TRUE	photosystem I	Tanzania_SPVD_6_downRegv2	Cellular Component
GO:CC	GO:0005773	TRUE	vacuole	789	14184	0.0241455	122	AT2G02040,AT5G12010,AT4G17170,AT2G21430,AT4G39090,AT3G16240,AT2G05070,AT4G11290,AT4G24690,AT5G62890,AT3G23760,AT4G14100,AT5G14570,AT5G45130,AT3G11130,AT4G01470,AT3G61790,AT5G61820,AT3G15580,AT2G47160,AT2G33120,AT5G60360,AT1G22750,AT3G25780,AT5G67500,AT5G14120,AT5G20650,AT4G23710,AT1G19910,AT1G19450,AT1G75220,AT1G47128,AT1G20850,AT2G21530,AT4G21105,AT4G11680,AT1G75820,AT4G14960,AT4G20150,AT4G35100…	Tanzania	SPVD	6	downReg	Tanzania_SPVD_6_downReg	TRUE	TRUE	vacuole	Tanzania_SPVD_6_downRegv2	Cellular Component
GO:MF	GO:0003735	TRUE	structural constituent of ribosome	305	14184	6.55818e-18	91	AT3G25920,AT4G30800,AT5G23740,AT1G78630,AT3G17820,AT5G24510,AT2G43030,AT2G27710,AT2G27720,AT2G45710,AT3G61110,AT3G61111,AT1G52300,AT3G16080,AT1G74970,AT2G24090,AT1G48350,AT2G16930,AT5G15220,AT5G27700,AT1G23290,AT1G70600,AT2G18400,AT5G14320,AT5G52650,AT1G26910,AT2G36160,AT3G11510,ATCG00750,AT2G09990,AT3G04230,AT5G18380,AT5G35530,AT2G40510,AT2G40590,AT5G67510,AT2G21580,AT4G39200,AT1G57660,AT1G57860…	Tanzania	SPVD	6	downReg	Tanzania_SPVD_6_downReg	TRUE	TRUE	structural constituent of ribosome	Tanzania_SPVD_6_downRegv2	Molecular Function
GO:MF	GO:0003729	TRUE	mRNA binding	751	14184	8.21375e-06	130	AT3G25920,AT3G15010,AT2G36460,AT4G30800,AT5G23740,AT1G78630,AT1G61520,AT4G38680,AT1G48410,AT3G54890,AT2G05070,AT3G27690,AT1G54290,AT5G38410,AT3G08530,AT5G20250,AT2G43030,AT2G33410,AT5G35630,AT2G27710,AT2G27720,AT2G45710,AT3G61110,AT4G27440,AT5G54190,AT4G33010,AT1G79040,AT1G52300,AT3G16080,AT1G74970,AT4G09650,AT2G13360,AT2G42520,AT4G10340,AT4G12800,AT2G24090,AT4G35100,AT3G13224,AT5G01530,AT5G13630…	Tanzania	SPVD	6	downReg	Tanzania_SPVD_6_downReg	TRUE	TRUE	mRNA binding	Tanzania_SPVD_6_downRegv2	Molecular Function
GO:MF	GO:0016168	TRUE	chlorophyll binding	31	14184	0.00295734	15	AT1G61520,AT3G54890,AT2G05070,AT3G27690,AT5G54270,AT4G10340,AT4G17600,AT5G47110,AT5G01530,AT1G29910,AT1G29920,AT1G29930,AT2G34420,AT2G34430,ATCG00350	Tanzania	SPVD	6	downReg	Tanzania_SPVD_6_downReg	TRUE	TRUE	chlorophyll binding	Tanzania_SPVD_6_downRegv2	Molecular Function
GO:BP	GO:0022613	TRUE	ribonucleoprotein complex biogenesis	262	14184	3.98005e-12	63	AT1G70200,AT4G28200,AT1G54380,AT2G01250,AT2G44120,AT3G13580,AT2G24990,AT5G37350,AT1G55140,AT3G13740,AT5G06360,AT2G32415,AT2G39670,AT2G39390,AT3G09500,AT5G10070,AT5G25780,AT5G27640,AT4G04940,AT3G09720,AT3G06530,AT5G61770,AT5G15750,AT2G17510,AT3G21540,AT5G25754,AT5G25757,AT5G53770,AT2G39140,AT3G49990,AT5G50110,AT1G71430,AT3G19630,AT1G59760,AT3G03710,AT5G39960,AT5G46420,AT1G80770,AT1G80750,AT1G01040…	Tanzania	SPVD	6	upReg	Tanzania_SPVD_6_upReg	TRUE	TRUE	ribonucleoprotein complex biogenesis	Tanzania_SPVD_6_upRegv2	Biological Process
GO:BP	GO:0090304	TRUE	nucleic acid metabolic process	2229	14184	0.00492814	232	AT1G70200,AT5G66180,AT1G20910,AT1G76510,AT1G79270,AT4G28200,AT4G17020,AT3G62120,AT4G18465,AT5G58003,AT3G17740,AT5G47680,AT4G31880,AT1G80745,AT3G15420,AT2G41310,AT4G38130,AT2G43370,AT3G11710,AT2G31970,AT1G54380,AT2G01250,AT2G44120,AT3G13580,AT2G29540,AT3G47610,AT1G55140,AT3G13740,AT5G06360,AT3G59040,AT2G32415,AT2G20570,AT1G78600,AT4G28590,AT4G26720,AT5G55260,AT3G13180,AT1G54490,AT5G10630,AT1G48580…	Tanzania	SPVD	6	upReg	Tanzania_SPVD_6_upReg	TRUE	TRUE	nucleic acid metabolic process	Tanzania_SPVD_6_upRegv2	Biological Process
GO:BP	GO:0006399	TRUE	tRNA metabolic process	149	14184	0.0343299	30	AT3G62120,AT5G47680,AT3G11710,AT2G22400,AT4G40000,AT4G36390,AT2G39670,AT5G35400,AT1G49540,AT1G48520,AT1G34150,AT1G51310,AT5G38830,AT2G15820,AT1G44835,AT3G19630,AT3G26410,AT3G03710,AT1G20370,AT1G76120,AT2G32230,AT5G27470,AT4G39280,AT1G28090,AT1G20410,AT2G40570,AT3G04600,AT1G72090,AT2G31580,AT1G22660	Tanzania	SPVD	6	upReg	Tanzania_SPVD_6_upReg	TRUE	TRUE	tRNA metabolic process	Tanzania_SPVD_6_upRegv2	Biological Process
GO:MF	GO:0008194	TRUE	UDP-glycosyltransferase activity	179	14184	5.37279e-06	41	AT2G43820,AT2G43840,AT1G43620,AT2G29710,AT2G29730,AT2G29740,AT2G29750,AT1G78580,AT1G55850,AT1G77130,AT2G31750,AT2G31790,AT2G15480,AT2G15490,AT4G34131,AT4G34138,AT1G50580,AT1G64910,AT1G64920,AT2G22930,AT3G29630,AT4G09500,AT4G27560,AT4G27570,AT5G53990,AT5G54010,AT5G54060,AT4G14090,AT4G15550,AT3G21750,AT3G21760,AT3G21780,AT3G21800,AT4G15260,AT3G01180,AT2G36750,AT2G36760,AT2G36770,AT2G36780,AT2G36790…	Tanzania	SPVD	6	upReg	Tanzania_SPVD_6_upReg	TRUE	TRUE	UDP-glycosyltransferase activity	Tanzania_SPVD_6_upRegv2	Molecular Function
GO:MF	GO:0140640	TRUE	catalytic activity, acting on a nucleic acid	494	14184	0.000102934	76	AT5G66180,AT3G62120,AT4G18465,AT5G47680,AT3G11710,AT2G29540,AT1G55140,AT3G13740,AT2G32415,AT3G13180,AT1G54490,AT5G37140,AT2G22400,AT4G40000,AT2G46420,AT3G61700,AT2G39670,AT5G35400,AT5G10070,AT3G09720,AT4G14790,AT1G48520,AT5G38290,AT2G17510,AT1G78650,AT2G26200,AT1G48650,AT1G73875,AT5G51280,AT3G21300,AT5G50110,AT1G60620,AT1G60850,AT3G60500,AT1G51310,AT2G38770,AT1G50510,AT5G38830,AT1G44835,AT3G19630…	Tanzania	SPVD	6	upReg	Tanzania_SPVD_6_upReg	TRUE	TRUE	catalytic activity, acting on a nucleic acid	Tanzania_SPVD_6_upRegv2	Molecular Function

## Sheet: Supplementary table 2
Supplementary Table 2. Gene expression response of cultivar Beauregard over time following infection with SPCSV, SPFMV, and SPVD
Time (week)	Virus	Number of genes
Down-regulated genes
3	SPCSV unique	68
3	SPFMV unique	0
3	SPVD unique	93
3	SPCSV and SPFMV	0
3	SPCSV and SPVD	19
3	SPFMV and SPVD	0
3	SPCSV, SPFMV, and SPVD	0
6	SPCSV unique	5
6	SPFMV unique	0
6	SPVD unique	9
6	SPCSV and SPFMV	0
6	SPCSV and SPVD	1
6	SPFMV and SPVD	0
6	SPCSV, SPFMV, and SPVD	0
12	SPCSV unique	34
12	SPFMV unique	0
12	SPVD unique	52
12	SPCSV and SPFMV	0
12	SPCSV and SPVD	18
12	SPFMV and SPVD	0
12	SPCSV, SPFMV, and SPVD	0
Up-regulated genes
3	SPCSV unique	99
3	SPFMV unique	0
3	SPVD unique	31
3	SPCSV and SPFMV	0
3	SPCSV and SPVD	3
3	SPFMV and SPVD	0
3	SPCSV, SPFMV, and SPVD	0
6	SPCSV unique	5
6	SPFMV unique	0
6	SPVD unique	16
6	SPCSV and SPFMV	0
6	SPCSV and SPVD	0
6	SPFMV and SPVD	0
6	SPCSV, SPFMV, and SPVD	0
12	SPCSV unique	37
12	SPFMV unique	0
12	SPVD unique	73
12	SPCSV and SPFMV	0
12	SPCSV and SPVD	20
12	SPFMV and SPVD	0
12	SPCSV, SPFMV, and SPVD	0

## Sheet: Supplementary table 3
Supplementary Table 3. Gene expression response over time comparison for cultivar Beauregard
Virus	Time (week)	Number of genes
Down-regulated genes
SPCSV	3	87
SPCSV	6	6
SPCSV	12	52
SPCSV	3 and 6	0
SPCSV	3 and 12	9
SPCSV	6 and 12	0
SPCSV	3, 6, and 12	0
SPFMV	3	0
SPFMV	6	0
SPFMV	12	0
SPFMV	3 and 6	0
SPFMV	3 and 12	0
SPFMV	6 and 12	0
SPFMV	3, 6, and 12	0
SPVD	3	112
SPVD	6	10
SPVD	12	70
SPVD	3 and 6	0
SPVD	3 and 12	32
SPVD	6 and 12	0
SPVD	3, 6, and 12	0
Up-regulated genes
SPCSV	3	102
SPCSV	6	5
SPCSV	12	57
SPCSV	3 and 6	0
SPCSV	3 and 12	9
SPCSV	6 and 12	0
SPCSV	3, 6, and 12	0
SPFMV	3	0
SPFMV	6	0
SPFMV	12	0
SPFMV	3 and 6	0
SPFMV	3 and 12	0
SPFMV	6 and 12	0
SPFMV	3, 6, and 12	0
SPVD	3	34
SPVD	6	16
SPVD	12	93
SPVD	3 and 6	11
SPVD	3 and 12	12
SPVD	6 and 12	10
SPVD	3, 6, and 12	8

## Sheet: Supplementary table 4
Supplementary Table 4. Gene expression response of cultivar Tanzania over time following infection with SPCSV, SPFMV, and SPVD
Time (week)	Virus	Number of genes
Down-regulated genes
3	SPCSV unique	149
3	SPFMV unique	13
3	SPVD unique	277
3	SPCSV and SPFMV	32
3	SPCSV and SPVD	126
3	SPFMV and SPVD	4
3	SPCSV, SPFMV, and SPVD	43
6	SPCSV unique	514
6	SPFMV unique	0
6	SPVD unique	178
6	SPCSV and SPFMV	0
6	SPCSV and SPVD	131
6	SPFMV and SPVD	2
6	SPCSV, SPFMV, and SPVD	1
12	SPCSV unique	120
12	SPFMV unique	0
12	SPVD unique	659
12	SPCSV and SPFMV	0
12	SPCSV and SPVD	116
12	SPFMV and SPVD	0
12	SPCSV, SPFMV, and SPVD	0
Up-regulated genes
3	SPCSV unique	82
3	SPFMV unique	6
3	SPVD unique	43
3	SPCSV and SPFMV	25
3	SPCSV and SPVD	48
3	SPFMV and SPVD	2
3	SPCSV, SPFMV, and SPVD	26
6	SPCSV unique	168
6	SPFMV unique	1
6	SPVD unique	89
6	SPCSV and SPFMV	0
6	SPCSV and SPVD	51
6	SPFMV and SPVD	0
6	SPCSV, SPFMV, and SPVD	0
12	SPCSV unique	42
12	SPFMV unique	0
12	SPVD unique	577
									12	SPCSV and SPFMV	0
									12	SPCSV and SPVD	99
									12	SPFMV and SPVD	0
									12	SPCSV, SPFMV, and SPVD	0

## Sheet: Supplementary table 5
Supplementary Table 5. Gene expression response over time comparison for cultivar Tanzania
Virus	Time (week)	Number of genes
Down-regulated genes
SPCSV	3	350
SPCSV	6	646
SPCSV	12	236
SPCSV	3 and 6	104
SPCSV	3 and 12	68
SPCSV	6 and 12	106
SPCSV	3, 6, and 12	46
SPFMV	3	92
SPFMV	6	3
SPFMV	12	0
SPFMV	3 and 6	0
SPFMV	3 and 12	0
SPFMV	6 and 12	0
SPFMV	3, 6, and 12	0
SPVD	3	450
SPVD	6	312
SPVD	12	775
SPVD	3 and 6	98
SPVD	3 and 12	221
SPVD	6 and 12	164
SPVD	3, 6, and 12	68
Up-regulated genes
SPCSV	3	184
SPCSV	6	220
SPCSV	12	141
SPCSV	3 and 6	26
SPCSV	3 and 12	18
SPCSV	6 and 12	28
SPCSV	3, 6, and 12	6
SPFMV	3	62
SPFMV	6	2
SPFMV	12	0
SPFMV	3 and 6	1
SPFMV	3 and 12	0
SPFMV	6 and 12	0
SPFMV	3, 6, and 12	0
SPVD	3	119
SPVD	6	141
SPVD	12	676
SPVD	3 and 6	17
SPVD	3 and 12	59
SPVD	6 and 12	69
SPVD	3, 6, and 12	11

## Sheet: Supplementary table 6
Supplementary Table 6. Gene expression response of cultivar New Kawogo over time following infection with SPCSV, SPFMV, and SPVD
Time (week)	Virus	Number of genes
Down-regulated genes
3	SPCSV unique	33
3	SPFMV unique	42
3	SPVD unique	1
3	SPCSV and SPFMV	21
3	SPCSV and SPVD	0
3	SPFMV and SPVD	0
3	SPCSV, SPFMV, and SPVD	0
6	SPCSV unique	108
6	SPFMV unique	0
6	SPVD unique	1
6	SPCSV and SPFMV	0
6	SPCSV and SPVD	0
6	SPFMV and SPVD	0
6	SPCSV, SPFMV, and SPVD	0
12	SPCSV unique	1
12	SPFMV unique	1
12	SPVD unique	0
12	SPCSV and SPFMV	0
12	SPCSV and SPVD	0
12	SPFMV and SPVD	0
12	SPCSV, SPFMV, and SPVD	0
Up-regulated genes
3	SPCSV unique	37
3	SPFMV unique	52
3	SPVD unique	0
3	SPCSV and SPFMV	41
3	SPCSV and SPVD	0
3	SPFMV and SPVD	0
3	SPCSV, SPFMV, and SPVD	0
6	SPCSV unique	40
6	SPFMV unique	0
6	SPVD unique	0
6	SPCSV and SPFMV	0
6	SPCSV and SPVD	0
6	SPFMV and SPVD	0
6	SPCSV, SPFMV, and SPVD	0
12	SPCSV unique	9
12	SPFMV unique	4
12	SPVD unique	2
12	SPCSV and SPFMV	1
12	SPCSV and SPVD	2
12	SPFMV and SPVD	0
12	SPCSV, SPFMV, and SPVD	0

## Sheet: Supplementary table 7
Supplementary Table 7. Gene expression response over time comparison for cultivar New Kawogo
Virus	Time (week)	Number of genes
Down-regulated genes
SPCSV	3	54
SPCSV	6	108
SPCSV	12	1
SPCSV	3 and 6	1
SPCSV	3 and 12	0
SPCSV	6 and 12	0
SPCSV	3, 6, and 12	0
SPFMV	3	63
SPFMV	6	0
SPFMV	12	1
SPFMV	3 and 6	0
SPFMV	3 and 12	0
SPFMV	6 and 12	0
SPFMV	3, 6, and 12	0
SPVD	3	1
SPVD	6	1
SPVD	12	0
SPVD	3 and 6	1
SPVD	3 and 12	0
SPVD	6 and 12	0
SPVD	3, 6, and 12	0
Up-regulated genes
SPCSV	3	78
SPCSV	6	40
SPCSV	12	7
SPCSV	3 and 6	2
SPCSV	3 and 12	0
SPCSV	6 and 12	0
SPCSV	3, 6, and 12	0
SPFMV	3	93
SPFMV	6	0
SPFMV	12	10
SPFMV	3 and 6	0
SPFMV	3 and 12	1
SPFMV	6 and 12	0
SPFMV	3, 6, and 12	0
SPVD	3	0
SPVD	6	0
SPVD	12	4
SPVD	3 and 6	0
SPVD	3 and 12	0
SPVD	6 and 12	0
SPVD	3, 6, and 12	0

## Sheet: Supplemetary table 8
Supplementary Table 8. Gene expression response of cultivars (Beauregard, Tanzania, and New Kawogo following infection with SPCSV, SPFMV, and SPVD) at 3 weeks
Virus	Cultivar	Number of genes
Down-regulated genes
SPCSV	Beauregard unique	49
SPCSV	Tanzania unique	289
SPCSV	New Kawogo unique	22
SPCSV	Beauregard and Tanzania	29
SPCSV	Beauregard and New Kawogo	0
SPCSV	Tanzania and New Kawogo	23
SPCSV	Beauregard, Tanzania and New Kawogo	9
SPFMV	Beauregard unique	0
SPFMV	Tanzania unique	65
SPFMV	New Kawogo unique	36
SPFMV	Beauregard and Tanzania	0
SPFMV	Beauregard and New Kawogo	0
SPFMV	Tanzania and New Kawogo	27
SPFMV	Beauregard, Tanzania and New Kawogo	0
SPVD	Beauregard unique	80
SPVD	Tanzania unique	418
SPVD	New Kawogo unique	0
SPVD	Beauregard and Tanzania	0
SPVD	Beauregard and New Kawogo	31
SPVD	Tanzania and New Kawogo	31
SPVD	Beauregard, Tanzania and New Kawogo	1
Up-regulated genes
SPCSV	Beauregard unique	89
SPCSV	Tanzania unique	124
SPCSV	New Kawogo unique	22
SPCSV	Beauregard and Tanzania	7
SPCSV	Beauregard and New Kawogo	3
SPCSV	Tanzania and New Kawogo	50
SPCSV	Beauregard, Tanzania and New Kawogo	3
SPFMV	Beauregard unique	0
SPFMV	Tanzania unique	31
SPFMV	New Kawogo unique	62
SPFMV	Beauregard and Tanzania	0
SPFMV	Beauregard and New Kawogo	0
SPFMV	Tanzania and New Kawogo	31
SPFMV	Beauregard, Tanzania and New Kawogo	0
SPVD	Beauregard unique	30
SPVD	Tanzania unique	115
SPVD	New Kawogo unique	0
SPVD	Beauregard and Tanzania	4
SPVD	Beauregard and New Kawogo	0
SPVD	Tanzania and New Kawogo	0
SPVD	Beauregard, Tanzania and New Kawogo	0

## Sheet: Supplementary table 9
Supplementary Table 9. Gene expression response of cultivars (Beauregard, Tanzania, and New Kawogo following infection with SPCSV, SPFMV, and SPVD) at 6 weeks
Virus	Cultivar	Number of genes
Down-regulated genes
SPCSV	Beauregard unique	4
SPCSV	Tanzania unique	565
SPCSV	New Kawogo unique	28
SPCSV	Beauregard and Tanzania	0
SPCSV	Beauregard and New Kawogo	1
SPCSV	Tanzania and New Kawogo	79
SPCSV	Beauregard, Tanzania and New Kawogo	1
SPFMV	Beauregard unique	0
SPFMV	Tanzania unique	3
SPFMV	New Kawogo unique	0
SPFMV	Beauregard and Tanzania	0
SPFMV	Beauregard and New Kawogo	0
SPFMV	Tanzania and New Kawogo	0
SPFMV	Beauregard, Tanzania and New Kawogo	0
SPVD	Beauregard unique	9
SPVD	Tanzania unique	310
SPVD	New Kawogo unique	0
SPVD	Beauregard and Tanzania	1
SPVD	Beauregard and New Kawogo	0
SPVD	Tanzania and New Kawogo	1
SPVD	Beauregard, Tanzania and New Kawogo	0
Up-regulated genes
SPCSV	Beauregard unique	3
SPCSV	Tanzania unique	196
SPCSV	New Kawogo unique	16
SPCSV	Beauregard and Tanzania	0
SPCSV	Beauregard and New Kawogo	0
SPCSV	Tanzania and New Kawogo	22
SPCSV	Beauregard, Tanzania and New Kawogo	2
SPFMV	Beauregard unique	0
SPFMV	Tanzania unique	2
SPFMV	New Kawogo unique	0
SPFMV	Beauregard and Tanzania	0
SPFMV	Beauregard and New Kawogo	0
SPFMV	Tanzania and New Kawogo	0
SPFMV	Beauregard, Tanzania and New Kawogo	0
SPVD	Beauregard unique	16
SPVD	Tanzania unique	141
SPVD	New Kawogo unique	0
SPVD	Beauregard and Tanzania	0
SPVD	Beauregard and New Kawogo	0
SPVD	Tanzania and New Kawogo	0
SPVD	Beauregard, Tanzania and New Kawogo	0

## Sheet: Supplementary table 10
Supplementary Table 10. Gene expression response of cultivars (Beauregard, Tanzania, and New Kawogo following infection with SPCSV, SPFMV, and SPVD) at 12 weeks.
Virus	Cultivar	Number of genes
Down-regulated genes
SPCSV	Beauregard unique	49
SPCSV	Tanzania unique	232
SPCSV	New Kawogo unique	0
SPCSV	Beauregard and Tanzania	3
SPCSV	Beauregard and New Kawogo	0
SPCSV	Tanzania and New Kawogo	1
SPCSV	Beauregard, Tanzania and New Kawogo	0
SPFMV	Beauregard unique	0
SPFMV	Tanzania unique	0
SPFMV	New Kawogo unique	1
SPFMV	Beauregard and Tanzania	0
SPFMV	Beauregard and New Kawogo	0
SPFMV	Tanzania and New Kawogo	0
SPFMV	Beauregard, Tanzania and New Kawogo	0
SPVD	Beauregard unique	53
SPVD	Tanzania unique	758
SPVD	New Kawogo unique	0
SPVD	Beauregard and Tanzania	17
SPVD	Beauregard and New Kawogo	0
SPVD	Tanzania and New Kawogo	0
SPVD	Beauregard, Tanzania and New Kawogo	0
Up-regulated genes
SPCSV	Beauregard unique	52
SPCSV	Tanzania unique	113
SPCSV	New Kawogo unique	2
SPCSV	Beauregard and Tanzania	3
SPCSV	Beauregard and New Kawogo	0
SPCSV	Tanzania and New Kawogo	3
SPCSV	Beauregard, Tanzania and New Kawogo	2
SPFMV	Beauregard unique	0
SPFMV	Tanzania unique	0
SPFMV	New Kawogo unique	10
SPFMV	Beauregard and Tanzania	0
SPFMV	Beauregard and New Kawogo	0
SPFMV	Tanzania and New Kawogo	0
SPFMV	Beauregard, Tanzania and New Kawogo	0
SPVD	Beauregard unique	53
SPVD	Tanzania unique	634
SPVD	New Kawogo unique	0
SPVD	Beauregard and Tanzania	38
SPVD	Beauregard and New Kawogo	0
SPVD	Tanzania and New Kawogo	2
SPVD	Beauregard, Tanzania and New Kawogo	2

[truncated: 2 more sheets: Supplementary table 11, Supplemetary table 12]
